# Supplementary material for: Comparative milk proteome analysis of Kashmiri and Jersey cattle identifies differential expression of key proteins involved in immune system regulation and milk quality
Source: BMC Genomics. 2020 Feb 14;21:161. doi: 10.1186/s12864-020-6574-4 (PMC7023774; doi:10.1186/s12864-020-6574-4)
Supplement: Supplementary file 1 — Additional file 1 : Table S1. Significantly upregulated proteins in Kashmiri cattle (high and low abundant proteins) Table S2. Significantly upregulated proteins in Jersey cattle (high and low abundant proteins). Table S3. Sample chromatograms of individual samples. Table S4-S6. Peptide information of significantly upregulated proteins in Jersey cattle. Table S7-S9. Peptide information of significantly upregulated proteins in Kashmiri cattle. [file 12864_2020_6574_MOESM1_ESM.xlsx]

## Sheet: Table S1
Significantly differentially expressed proteins in Kashmiri cattle( High abundant proteins)
Accession	Description	Score	Jersey/Kashmiri FC	p-value	FDR
J9UHS4	Beta-casein (Fragment) OS=Bos taurus GN=CSN2 PE=4 SV=1	919.73	0.364219	0.0441003	0.0556837
Q8HY42	CD4 antigen (Fragment) OS=Bos taurus GN=cd4 PE=2 SV=1	210.75	0.477114	0.039523	0.0437331
E6YCQ7	Lactoferrin (Fragment) OS=Bos taurus GN=lf PE=4 SV=1	93.01	0.496585	0.0376073	0.047331
Q58HC6	Glycosylphosphatidylinositol-anchored molecule-like protein (Fragment) OS=Bos taurus GN=GML PE=4 SV=1	230.77	0.594521	0.0402847	0.0589632
Q8HYK1	Flavin-containing monooxygenase 3 (Fragment) OS=Bos taurus GN=FMO3 PE=4 SV=1	245.36	0.677057	0.0410243	0.0422964
Q28037	Vitamin D3 receptor OS=Bos taurus GN=VDR PE=2 SV=2	267.81	0.718924	0.0376986	0.0433966
Q9BEG3	5-lipoxygenase (Fragment) OS=Bos taurus PE=2 SV=1	310.03	0.748264	0.0379611	0.0432296
J9UJ96	Beta-casein (Fragment) OS=Bos taurus GN=CSN2 PE=4 SV=1	628.91	0.755784	0.0433939	0.0490643
Q8HYK4	Flavin-containing monooxygenase 3 (Fragment) OS=Bos taurus GN=FMO3 PE=4 SV=1	249.58	0.755784	0.0412277	0.0504613
Q2WFX3	IL-1 receptor 2 (Fragment) OS=Bos taurus GN=IL-1R2 PE=2 SV=1	273.14	0.763379	0.0416016	0.0493536
P02702	Folate receptor alpha OS=Bos taurus GN=FOLR1 PE=1 SV=3	315.57	0.794534	0.0402084	0.0462603
Q8MK44	Diacylglycerol O-acyltransferase 1 OS=Bos taurus GN=DGAT1 PE=2 SV=2	718.15	0.794534	0.037105	0.0463733
Q9TTC5	Probetacellulin OS=Bos taurus GN=BTC PE=2 SV=1	432.84	0.826959	0.0398201	0.0471831
P00794	Chymosin OS=Bos taurus GN=CYM PE=1 SV=3	179.22	0.852144	0.0374235	0.047331
C6KGD7	Histatherin OS=Bos taurus PE=2 SV=1	159.6	0.860708	0.0381205	0.048624
C6KGD9	Histatherin OS=Bos taurus PE=2 SV=1	159.6	0.860708	0.0374652	0.046274
P59761	Lactogenin (Fragments) OS=Bos taurus PE=1 SV=1	507.16	0.860708	0.0425775	0.0506434
Q9TS52	Adipocyte differentiation-related protein (Fragments) OS=Bos taurus PE=1 SV=1	242.21	0.860708	0.0423616	0.0501708
Q9TS73	Trypsin inhibitor (Fragments) OS=Bos taurus PE=1 SV=1	461.59	0.869358	0.0371644	0.0406837
P02666	Beta-casein OS=Bos taurus GN=CSN2 PE=1 SV=2	2061.36	0.878095	0.0378379	0.0413733
T1T0C1	Beta-casein OS=Bos taurus GN=csn2 PE=2 SV=1	1953.14	0.878095	0.0413475	0.0491005
P21214	Transforming growth factor beta-2 OS=Bos taurus GN=TGFB2 PE=1 SV=3	372.16	0.904837	0.038219	0.047599
P80209	Cathepsin D OS=Bos taurus GN=CTSD PE=1 SV=2	222.91	0.960789	0.037435	0.0406837
Q8HY44	Complement receptor type 2 (Fragment) OS=Bos taurus GN=cd21 PE=2 SV=1	564.85	0.960789	0.0399689	0.043733
E1BBG2	MICAL-like protein 1 OS=Bos taurus GN=MICALL1 PE=1 SV=2	347.3	0.970446	0.0386721	0.046743
P30122	Bile salt-activated lipase (Fragment) OS=Bos taurus GN=CEL PE=1 SV=2	245.7	0.980199	0.0376148	0.0437331
P80929	Angiogenin-2 OS=Bos taurus GN=ANG2 PE=1 SV=1	335.04	0.980199	0.0393627	0.0456837
Q2PBN9	Prolactin receptor (Fragment) OS=Bos taurus GN=prlr PE=4 SV=1	384.19	0.980199	0.040421	0.0497331
A9XTK4	17-beta hydroxysteroid dehydrogenase OS=Bos taurus GN=HSD17B7 PE=2 SV=1	387.67	0.99005	0.0400628	0.0487201
Q2P9V4	Growth hormone receptor OS=Bos taurus GN=GHR PE=4 SV=1	459.81	1	0.037925	0.0437604
Significantly differentially expressed proteins in Kashmiri cattle(low abundant proteins)
Accession	Description	Score	Jersey/Kashmiri FC	p-value
Q8HYK4	Flavin-containing monooxygenase 3 (Fragment) OS=Bos taurus GN=FMO3 PE=4 SV=1	92.12	0.0632918	0.0415892	0.0526037
P80195	Glycosylation-dependent cell adhesion molecule 1 OS=Bos taurus GN=GLYCAM1 PE=1 SV=2	2016.02	0.126186	0.0374418	0.047331
P30932	CD9 antigen OS=Bos taurus GN=CD9 PE=2 SV=2	237.82	0.138069	0.0386478	0.048624
Q9TUI9	Apelin OS=Bos taurus GN=APLN PE=1 SV=1	325.56	0.275271	0.0461049	0.0500331
Q9TTC5	Probetacellulin OS=Bos taurus GN=BTC PE=2 SV=1	48.95	0.336216	0.0370942	0.0426837
Q9TRC0	Enterotoxin-binding glycoprotein PP16K (Fragment) OS=Bos taurus PE=1 SV=1	4013.1	0.343008	0.038194	0.048743
Q3SZR3	Alpha-1-acid glycoprotein OS=Bos taurus GN=ORM1 PE=2 SV=1	42.73	0.375311	0.0468919	0.0501708
C4PU73	Serin peptidase inhibitor, clade A (Alpha-1 antiproteinase, antitrypsin)-like OS=Bos taurus GN=LOC286871 PE=2 SV=1	150.11	0.394554	0.039534	0.046743
Q9TS52	Adipocyte differentiation-related protein (Fragments) OS=Bos taurus PE=1 SV=1	264.4	0.394554	0.0423405	0.0556837
P46201	Uterine milk protein OS=Bos taurus PE=2 SV=1	150.47	0.414783	0.0433602	0.0497348
Q2WFX3	IL-1 receptor 2 (Fragment) OS=Bos taurus GN=IL-1R2 PE=2 SV=1	112.72	0.467666	0.0466969	0.0517348
Q5GN72	Alpha-1-acid glycoprotein OS=Bos taurus GN=agp PE=2 SV=2	42.73	0.481909	0.03709	0.0406837
Q07537	Polypeptide N-acetylgalactosaminyltransferase 1 OS=Bos taurus GN=GALNT1 PE=1 SV=1	162.97	0.506617	0.0406161	0.0497331
P63103	14-3-3 protein zeta/delta OS=Bos taurus GN=YWHAZ PE=1 SV=1	294.89	0.57695	0.0450977	0.0500331
Q8HYW0	Protein FAM13A OS=Bos taurus GN=FAM13A PE=2 SV=1	127.77	0.600496	0.0416499	0.0491005
P80209	Cathepsin D OS=Bos taurus GN=CTSD PE=1 SV=2	98.92	0.606531	0.0375511	0.047331
P68250	14-3-3 protein beta/alpha OS=Bos taurus GN=YWHAB PE=1 SV=2	56.71	0.612626	0.0396839	0.048864
F7VJQ6	Zinc finger protein 496 OS=Bos taurus GN=znf496 PE=2 SV=1	162.13	0.618783	0.0470144	0.0553733
Q8HYK3	Flavin-containing monooxygenase 3 (Fragment) OS=Bos taurus GN=FMO3 PE=4 SV=1	89.64	0.631284	0.0410501	0.0455133
P63258	Actin, cytoplasmic 2 OS=Bos taurus GN=ACTG1 PE=1 SV=1	90.11	0.644036	0.0405607	0.0460237
Q9MZ06	Fibroblast growth factor-binding protein 1 OS=Bos taurus GN=FGFBP1 PE=1 SV=1	54.78	0.657047	0.03709	0.0472151
Q9BDG3	Beta lactoglobulin D (Fragment) OS=Bos taurus GN=bLG D PE=4 SV=1	1617.04	0.66365	0.038806	0.0404613
Q8WML4	Mucin-1 OS=Bos taurus GN=MUC1 PE=1 SV=1	73.88	0.677057	0.0393092	0.0475751
P62871	Guanine nucleotide-binding protein G(I)/G(S)/G(T) subunit beta-1 OS=Bos taurus GN=GNB1 PE=1 SV=3	63.79	0.690734	0.0372627	0.0460237
P80929	Angiogenin-2 OS=Bos taurus GN=ANG2 PE=1 SV=1	103.99	0.690734	0.0371946	0.0418787
P10790	Fatty acid-binding protein, heart OS=Bos taurus GN=FABP3 PE=1 SV=2	176.11	0.697676	0.0402857	0.0450951
P02702	Folate receptor alpha OS=Bos taurus GN=FOLR1 PE=1 SV=3	95.38	0.704688	0.0371237	0.00137331
P11017	Guanine nucleotide-binding protein G(I)/G(S)/G(T) subunit beta-2 OS=Bos taurus GN=GNB2 PE=2 SV=3	100.97	0.718924	0.0394969	0.00137331
P0CH28	Polyubiquitin-C OS=Bos taurus GN=UBC PE=1 SV=1	21.64	0.726149	0.0400202	0.0610331
Q95122	Monocyte differentiation antigen CD14 OS=Bos taurus GN=CD14 PE=2 SV=2	130.54	0.726149	0.0385482	0.0413129
Q9TTE1	Serpin A3-1 OS=Bos taurus GN=SERPINA3-1 PE=1 SV=3	182.4	0.726149	0.0372627	0.00137331
P79345	Epididymal secretory protein E1 OS=Bos taurus GN=NPC2 PE=1 SV=1	126.75	0.740818	0.0371022	0.0447568
P81187	Complement factor B OS=Bos taurus GN=CFB PE=1 SV=2	86.65	0.740818	0.0464476	0.0508601
P30122	Bile salt-activated lipase (Fragment) OS=Bos taurus GN=CEL PE=1 SV=2	69.42	0.755784	0.03709	0.0408601
P18892	Butyrophilin subfamily 1 member A1 OS=Bos taurus GN=BTN1A1 PE=1 SV=2	145.86	0.763379	0.0374176	0.04034
P19120	Heat shock cognate 71 kDa protein OS=Bos taurus GN=HSPA8 PE=1 SV=2	172.27	0.763379	0.038194	0.0489632
F6I8C6	Zinc finger protein 496 OS=Bos taurus GN=znf496 PE=2 SV=1	143.27	0.771052	0.0441552	0.072014
E1BBG2	MICAL-like protein 1 OS=Bos taurus GN=MICALL1 PE=1 SV=2	101.51	0.794534	0.0475213	0.0693591
Q0VCZ8	Acyl-CoA synthetase long-chain family member 1 OS=Bos taurus GN=ACSL1 PE=1 SV=1	77.28	0.794534	0.0430141	0.0613733
Q8HXQ5	Multidrug resistance-associated protein 1 OS=Bos taurus GN=ABCC1 PE=1 SV=1	72.21	0.794534	0.0376224	0.0450951
A0A023VWT2	Serum amyloid A protein OS=Bos taurus PE=2 SV=1	238.55	0.802519	0.03709	0.0403263
B9VPZ5	Lactoferrin OS=Bos taurus GN=LF PE=2 SV=1	154.25	0.802519	0.0382472	0.00137331
Q76LV2	Heat shock protein HSP 90-alpha OS=Bos taurus GN=HSP90AA1 PE=1 SV=3	212.49	0.802519	0.037213	0.0427319
A5PK46	Pancreatic lipase-related protein 2 OS=Bos taurus GN=PNLIPRP2 PE=2 SV=1	135.98	0.810584	0.0371053	0.0413129
Q0IIH5	Nucleobindin 2 OS=Bos taurus GN=NUCB2 PE=1 SV=1	162.62	0.843665	0.0372377	0.0460129
A9XTK4	17-beta hydroxysteroid dehydrogenase OS=Bos taurus GN=HSD17B7 PE=2 SV=1	131.61	0.860708	0.0374005	0.0506
P80025	Lactoperoxidase OS=Bos taurus GN=LPO PE=1 SV=1	197.9	0.860708	0.0401824	0.0709357
Q8HY41	Leukocyte integrin alpha-M chain (Fragment) OS=Bos taurus GN=cd11b PE=2 SV=1	83.66	0.860708	0.0374141	0.0471392
Q95115	Signal transducer and activator of transcription 5A OS=Bos taurus GN=STAT5A PE=2 SV=2	69.77	0.860708	0.0465775	0.0610331
P04272	Annexin A2 OS=Bos taurus GN=ANXA2 PE=1 SV=2	275.95	0.869358	0.03709	0.0458302
Q3MHN5	Vitamin D-binding protein OS=Bos taurus GN=GC PE=2 SV=1	358.58	0.88692	0.0395532	0.0406057
Q28037	Vitamin D3 receptor OS=Bos taurus GN=VDR PE=2 SV=2	143.37	0.895834	0.0378981	0.0424877
Q2KIS4	Dehydrogenase/reductase (SDR family) member 1 OS=Bos taurus GN=DHRS1 PE=2 SV=1	142.33	0.895834	0.0397941	0.048905
Q2UVX4	Complement C3 OS=Bos taurus GN=C3 PE=1 SV=2	180.19	0.895834	0.0371592	0.0402857
P12763	Alpha-2-HS-glycoprotein OS=Bos taurus GN=AHSG PE=1 SV=2	247.74	0.904837	0.0387764	0.0467796
Q0IIG8	Ras-related protein Rab-18 OS=Bos taurus GN=RAB18 PE=2 SV=1	191.27	0.904837	0.03709	0.0402857
Q3T000	Synaptobrevin homolog YKT6 OS=Bos taurus GN=YKT6 PE=2 SV=1	83.33	0.923116	0.0469359	0.094355
Q4GZT4	ATP-binding cassette sub-family G member 2 OS=Bos taurus GN=ABCG2 PE=3 SV=2	113.65	0.941765	0.0389568	0.0403263
P26201	Platelet glycoprotein 4 OS=Bos taurus GN=CD36 PE=1 SV=5	136.31	0.951229	0.037174	0.0402857
Q6B411	Lysozyme C, milk isozyme OS=Bos taurus PE=2 SV=1	71.9	0.970446	0.0373594	0.0471627
Q9BEG3	5-lipoxygenase (Fragment) OS=Bos taurus PE=2 SV=1	89.63	0.980199	0.0380095	0.0444324

## Sheet: Table S2
Significantly differentially expressed proteins in Jersey cattle( High abundant proteins)
Accession	Description	Score	Jersey/Kashmiri FC	p-value	FDR
Q2PBP0	Prolactin receptor (Fragment) OS=Bos taurus GN=prlr PE=4 SV=1	237.45	1.01005	0.0461789	0.0556837
Q4GZT4	ATP-binding cassette sub-family G member 2 OS=Bos taurus GN=ABCG2 PE=3 SV=2	559.38	1.01005	0.0458152	0.0576005
Q8WML4	Mucin-1 OS=Bos taurus GN=MUC1 PE=1 SV=1	125.43	1.01005	0.0457207	0.0504613
P80457	Xanthine dehydrogenase/oxidase OS=Bos taurus GN=XDH PE=1 SV=4	344.4	1.0202	0.0374844	0.047331
Q8HXQ5	Multidrug resistance-associated protein 1 OS=Bos taurus GN=ABCC1 PE=1 SV=1	331.07	1.0202	0.0422288	0.0556837
B9VPZ5	Lactoferrin OS=Bos taurus GN=LF PE=2 SV=1	379.76	1.03045	0.037094	0.0433966
Q07537	Polypeptide N-acetylgalactosaminyltransferase 1 OS=Bos taurus GN=GALNT1 PE=1 SV=1	296.92	1.03045	0.0435002	0.0504613
P24627	Lactotransferrin OS=Bos taurus GN=LTF PE=1 SV=2	423.32	1.04081	0.0406419	0.0506434
Q6B411	Lysozyme C, milk isozyme OS=Bos taurus PE=2 SV=1	224.03	1.06184	0.040366	0.066674
Q4GZT3	Polycystin-2 OS=Bos taurus GN=PKD2 PE=2 SV=1	418.29	1.07251	0.0384894	0.0432296
P59760	Glycolactin (Fragments) OS=Bos taurus PE=1 SV=1	577.53	1.08329	0.0389545	0.043964
Q865B7	Peroxisome proliferator-activated receptor gamma coactivator 1-alpha OS=Bos taurus GN=PPARGC1A PE=2 SV=1	370.48	1.08329	0.0370951	0.0463733
Q8HY43	Early growth response protein 1 (Fragment) OS=Bos taurus GN=egr1 PE=2 SV=1	525.75	1.08329	0.0392792	0.0471831
Q95115	Signal transducer and activator of transcription 5A OS=Bos taurus GN=STAT5A PE=2 SV=2	314.89	1.08329	0.0390237	0.0506434
A5PK46	Pancreatic lipase-related protein 2 OS=Bos taurus GN=PNLIPRP2 PE=2 SV=1	335.56	1.09417	0.0465654	0.0500331
Q8HY41	Leukocyte integrin alpha-M chain (Fragment) OS=Bos taurus GN=cd11b PE=2 SV=1	444.44	1.10517	0.0455922	0.0501708
Q8HYJ9	Dimethylaniline monooxygenase [N-oxide-forming] 3 OS=Bos taurus GN=FMO3 PE=2 SV=1	779.85	1.10517	0.0409109	0.0497331
P46201	Uterine milk protein OS=Bos taurus PE=2 SV=1	297.34	1.13883	0.0371132	0.046274
P11151	Lipoprotein lipase OS=Bos taurus GN=LPL PE=1 SV=2	333.39	1.15027	0.0373942	0.0413733
P31096	Osteopontin OS=Bos taurus GN=SPP1 PE=1 SV=2	326.56	1.15027	0.0373719	0.0503733
P10152	Angiogenin-1 OS=Bos taurus GN=ANG1 PE=1 SV=4	396.28	1.16183	0.039721	0.0491005
Q9BDG3	Beta lactoglobulin D (Fragment) OS=Bos taurus GN=bLG D PE=4 SV=1	310.08	1.16183	0.0371728	0.0471831
Q9TUM6	Perilipin-2 OS=Bos taurus GN=PLIN2 PE=2 SV=1	614.43	1.16183	0.0438919	0.0501708
P80025	Lactoperoxidase OS=Bos taurus GN=LPO PE=1 SV=1	540.11	1.17351	0.0403447	0.0497331
P26201	Platelet glycoprotein 4 OS=Bos taurus GN=CD36 PE=1 SV=5	416.44	1.19722	0.0447327	0.0500331
Q6VLX2	Prolactin (Fragment) OS=Bos taurus GN=prolactin PE=3 SV=1	483.62	1.2214	0.0374599	0.0503733
Q8HYW0	Protein FAM13A OS=Bos taurus GN=FAM13A PE=2 SV=1	352.98	1.2214	0.0421853	0.0556837
Q9XSC9	Transcobalamin-2 OS=Bos taurus GN=TCN2 PE=1 SV=1	429.13	1.28403	0.0430145	0.0513733
Q5GN72	Alpha-1-acid glycoprotein OS=Bos taurus GN=agp PE=2 SV=2	284.45	1.33643	0.0370997	0.0422964
Q8HYK3	Flavin-containing monooxygenase 3 (Fragment) OS=Bos taurus GN=FMO3 PE=4 SV=1	95.86	1.33643	0.0446674	0.0437604
P18892	Butyrophilin subfamily 1 member A1 OS=Bos taurus GN=BTN1A1 PE=1 SV=2	369.02	1.34986	0.0384291	0.0462604
C4PU73	Serin peptidase inhibitor, clade A (Alpha-1 antiproteinase, antitrypsin)-like OS=Bos taurus GN=LOC286871 PE=2 SV=1	272.62	1.37713	0.0443543	0.0517348
Q9TUI9	Apelin OS=Bos taurus GN=APLN PE=1 SV=1	235.21	1.43333	0.0378265	0.0456837
Q95114	Lactadherin OS=Bos taurus GN=MFGE8 PE=1 SV=2	346.62	1.47698	0.0401163	0.0497331
P02663	Alpha-S2-casein OS=Bos taurus GN=CSN1S2 PE=1 SV=2	2546.62	1.50682	0.045205	0.0501708
Q9BDG4	Beta lactoglobulin C (Fragment) OS=Bos taurus GN=bLG C PE=4 SV=1	310.08	1.50682	0.0372103	0.0437331
G4XKY4	Prolactin (Fragment) OS=Bos taurus GN=Prol PE=3 SV=1	139.91	1.52196	0.0406901	0.0497331
A0A023VWT2	Serum amyloid A protein OS=Bos taurus PE=2 SV=1	699.73	1.53726	0.0373766	0.0437604
F7VJQ6	Zinc finger protein 496 OS=Bos taurus GN=znf496 PE=2 SV=1	826.97	1.75067	0.0455133	0.057638
P80195	Glycosylation-dependent cell adhesion molecule 1 OS=Bos taurus GN=GLYCAM1 PE=1 SV=2	830.01	1.82212	0.0374948	0.0473969
P02662	Alpha-S1-casein OS=Bos taurus GN=CSN1S1 PE=1 SV=2	9293.48	1.87761	0.0472151	0.0713733
F6I8C6	Zinc finger protein 496 OS=Bos taurus GN=znf496 PE=2 SV=1	551.02	1.93479	0.0475751	0.0613733
P02668	Kappa-casein OS=Bos taurus GN=CSN3 PE=1 SV=1	7742.18	1.95424	0.0424877	0.0588963
Q7JAT2	ATP synthase protein 8 OS=Bos taurus GN=ATP8 PE=3 SV=1	358.3	1.95424	0.0460237	0.0513733
B5B3R8	Alpha S1 casein OS=Bos taurus GN=CSN1S1 PE=2 SV=1	8828.47	1.97388	0.0470374	0.0561373
P00711	Alpha-lactalbumin OS=Bos taurus GN=LALBA PE=1 SV=2	427.23	2.03399	0.0418787	0.0513733
G9G9X6	Alpha-lactalbumin protein variant D OS=Bos taurus GN=LALBA PE=3 SV=1	372.23	2.117	0.0371015	0.0413733
F6I8C5	Zinc finger protein 496 (Fragment) OS=Bos taurus GN=znf496 PE=2 SV=1	516.91	2.33965	0.03764	0.0406837
Q7JAT1	ATP synthase subunit a OS=Bos taurus GN=ATP6 PE=4 SV=1	142.86	3.15819	0.0390651	0.048864
A0A140T8A9	Kappa-casein OS=Bos taurus GN=CSN3 PE=3 SV=1	7758.75	4.1787	0.0371515	0.0460237
P02754	Beta-lactoglobulin OS=Bos taurus GN=LGB PE=1 SV=3	12293.6	7.24274	0.0405067	0.0513733
Significantly differentially expressed proteins in Jersey cattle( Low abundant proteins)
Accession	Description	Score	Jersey/Kashmiri FC	p-value
Q8MK44	Diacylglycerol O-acyltransferase 1 OS=Bos taurus GN=DGAT1 PE=2 SV=2	179.28	1.0202	0.0397514	0.0404613
Q8HYJ9	Dimethylaniline monooxygenase [N-oxide-forming] 3 OS=Bos taurus GN=FMO3 PE=2 SV=1	150.23	1.03045	0.0450951	0.0573066
P31096	Osteopontin OS=Bos taurus GN=SPP1 PE=1 SV=2	111.53	1.05127	0.0391129	0.0498634
P34955	Alpha-1-antiproteinase OS=Bos taurus GN=SERPINA1 PE=1 SV=1	75.6	1.05127	0.0458302	0.0537331
Q2P9V4	Growth hormone receptor OS=Bos taurus GN=GHR PE=4 SV=1	34.27	1.09417	0.0371006	0.00889632
F6I8C5	Zinc finger protein 496 (Fragment) OS=Bos taurus GN=znf496 PE=2 SV=1	206.79	1.10517	0.0413129	0.0613733
Q865B7	Peroxisome proliferator-activated receptor gamma coactivator 1-alpha OS=Bos taurus GN=PPARGC1A PE=2 SV=1	113.9	1.10517	0.0384894	0.0433733
Q4GZT3	Polycystin-2 OS=Bos taurus GN=PKD2 PE=2 SV=1	114.4	1.11628	0.0392875	0.0430721
P28800	Alpha-2-antiplasmin OS=Bos taurus GN=SERPINF2 PE=1 SV=2	68.02	1.13883	0.0381062	0.0469359
Q3ZCH5	Zinc-alpha-2-glycoprotein OS=Bos taurus GN=AZGP1 PE=2 SV=1	34.27	1.15027	0.0408601	0.0613733
P11151	Lipoprotein lipase OS=Bos taurus GN=LPL PE=1 SV=2	114.54	1.16183	0.0376588	0.0447568
Q58HC6	Glycosylphosphatidylinositol-anchored molecule-like protein (Fragment) OS=Bos taurus GN=GML PE=4 SV=1	777.81	1.16183	0.0406295	0.0510931
P41361	Antithrombin-III OS=Bos taurus GN=SERPINC1 PE=1 SV=2	110.6	1.19722	0.0387078	0.049867
Q5E9B1	L-lactate dehydrogenase B chain OS=Bos taurus GN=LDHB PE=2 SV=4	106.67	1.19722	0.0374343	0.0413733
Q9XSG3	Isocitrate dehydrogenase [NADP] cytoplasmic OS=Bos taurus GN=IDH1 PE=2 SV=1	125.28	1.19722	0.0378297	0.0488963
P59761	Lactogenin (Fragments) OS=Bos taurus PE=1 SV=1	216.99	1.20925	0.0434651	0.0720142
Q2TBH2	Related RAS viral (R-ras) oncogene homolog OS=Bos taurus GN=RRAS PE=1 SV=1	114.38	1.20925	0.0370994	0.0469359
P81265	Polymeric immunoglobulin receptor OS=Bos taurus GN=PIGR PE=2 SV=1	184.68	1.27125	0.0374205	0.0437331
Q95LA9	Toll-like receptor 2 OS=Bos taurus GN=TLR2 PE=2 SV=1	98.63	1.27125	0.0372669	0.0437331
P80457	Xanthine dehydrogenase/oxidase OS=Bos taurus GN=XDH PE=1 SV=4	155.86	1.28403	0.0403263	0.0613733
Q5E9R3	EH domain-containing protein 1 OS=Bos taurus GN=EHD1 PE=1 SV=1	105.56	1.29693	0.0378847	0.0466733
P17697	Clusterin OS=Bos taurus GN=CLU PE=1 SV=1	118.16	1.30996	0.0402857	0.0709357
Q2PBN9	Prolactin receptor (Fragment) OS=Bos taurus GN=prlr PE=4 SV=1	85.14	1.34986	0.0376509	0.0460129
Q0P569	Nucleobindin-1 OS=Bos taurus GN=NUCB1 PE=2 SV=1	182.33	1.37713	0.0385482	0.0437331
Q3T101	IGL@ protein OS=Bos taurus GN=IGL@ PE=1 SV=1	14.49	1.44773	0.0374205	0.0452035
Q148J4	RAB2A, member RAS oncogene family OS=Bos taurus GN=RAB2A PE=2 SV=1	298.61	1.55271	0.0378847	0.0492357
F1MN90	Cell death activator CIDE-3 OS=Bos taurus GN=CIDEC PE=2 SV=1	173.71	1.59999	0.037423	0.0451392
P00794	Chymosin OS=Bos taurus GN=CYM PE=1 SV=3	75.02	1.64872	0.0372791	0.0413733
P21214	Transforming growth factor beta-2 OS=Bos taurus GN=TGFB2 PE=1 SV=3	84.6	1.66529	0.037309	0.0413733
Q9TUM6	Perilipin-2 OS=Bos taurus GN=PLIN2 PE=2 SV=1	151.52	1.68203	0.0471627	0.0706057
F1MN60	Calcium-transporting ATPase OS=Bos taurus GN=ATP2B2 PE=3 SV=2	105.5	1.85893	0.0467796	0.0882157
Q95114	Lactadherin OS=Bos taurus GN=MFGE8 PE=1 SV=2	81.73	2.117	0.039323	0.0413733
Q9XSC9	Transcobalamin-2 OS=Bos taurus GN=TCN2 PE=1 SV=1	135.76	2.18147	0.0444324	0.076641
Q3T0T7	GTP-binding protein SAR1b OS=Bos taurus GN=SAR1B PE=2 SV=1	302.35	2.2034	0.0378297	0.0460726
P01888	Beta-2-microglobulin OS=Bos taurus GN=B2M PE=1 SV=2	65.26	2.85765	0.0396839	0.0413733
P62998	Ras-related C3 botulinum toxin substrate 1 OS=Bos taurus GN=RAC1 PE=1 SV=1	24.02	3.85743	0.0440278	0.0677775
G8FZ88	ATP synthase subunit a OS=Bos taurus PE=4 SV=1	51.4	4.09596	0.0372971	0.0477834
Q7JAT1	ATP synthase subunit a OS=Bos taurus GN=ATP6 PE=4 SV=1	51.4	4.34924	0.0418135	0.078647

## Sheet: Table S3
Chromatograms of individual samples in Jersey and Kashmiri cattle

## Sheet: Table S4
Peptide information of milk proteins in Jersey (Sample 1)
Accession	Entry	Description	mW (Da)	pI (pH)	PLGS Score	Peptides	Theoretical Peptides	Coverage (%)	Precursor RMS Mass Error (ppm)	Products	Modified Peptides	Products RMS Mass Error (ppm)	Products RMS RT Error (min)
P02662	CASA1_BOVIN	Alpha-S1-casein OS=Bos taurus GN=CSN1S1 PE=1 SV=2	24513	4.7944	11748.1	87	17	98.5981	27.0061	643	9	54.9687	0.0105238
B5B3R8	B5B3R8_BOVIN	Alpha S1 casein OS=Bos taurus GN=CSN1S1 PE=2 SV=1	24427	4.853	11142.9	78	17	98.5981	28.1566	583	9	54.0969	0.0107228
P02754	LACB_BOVIN	Beta-lactoglobulin OS=Bos taurus GN=LGB PE=1 SV=3	19870	4.7373	7320.95	52	12	98.3146	25.6071	503	5	50.729	0.00996374
P02668	CASK_BOVIN	Kappa-casein OS=Bos taurus GN=CSN3 PE=1 SV=1	21255	6.356	6975.17	31	8	100	34.6023	259	5	63.1756	0.0101797
P02666	CASB_BOVIN	Beta-casein OS=Bos taurus GN=CSN2 PE=1 SV=2	25091	5.1021	6804.97	50	13	98.6607	32.3782	472	9	58.0988	0.0125968
P02663	CASA2_BOVIN	Alpha-S2-casein OS=Bos taurus GN=CSN1S2 PE=1 SV=2	26002	8.6602	4630.08	80	20	99.0991	27.2333	584	7	59.5372	0.0093044
J9UJ96	J9UJ96_BOVIN	Beta-casein (Fragment) OS=Bos taurus GN=CSN2 PE=4 SV=1	8625	6.0747	3996.93	17	3	100	35.1428	179	4	57.5178	0.0145512
Q8HYJ9	FMO3_BOVIN	Dimethylaniline monooxygenase [N-oxide-forming] 3 OS=Bos taurus GN=FMO3 PE=2 SV=1	60053	7.9907	1473.26	81	45	95.4887	40.4456	528	16	68.1714	0.0124191
Q6VLX2	Q6VLX2_BOVIN	Prolactin (Fragment) OS=Bos taurus GN=prolactin PE=3 SV=1	11248	4.7417	1385.96	27	11	100	36.1738	200	6	67.3915	0.0134429
P80195	GLCM1_BOVIN	Glycosylation-dependent cell adhesion molecule 1 OS=Bos taurus GN=GLYCAM1 PE=1 SV=2	17141	6.2402	1104.47	29	16	96.732	44.9901	225	3	66.5507	0.0102627
J9UHS4	J9UHS4_BOVIN	Beta-casein (Fragment) OS=Bos taurus GN=CSN2 PE=4 SV=1	8665	6.3325	907.393	14	3	100	39.0617	102	3	61.698	0.0114654
P00711	LALBA_BOVIN	Alpha-lactalbumin OS=Bos taurus GN=LALBA PE=1 SV=2	16235	4.7432	902.139	30	11	100	39.7615	197	5	67.1594	0.0117284
Q9TUI9	APEL_BOVIN	Apelin OS=Bos taurus GN=APLN PE=1 SV=1	8737	11.792	793.607	11	5	84.4156	21.9939	93	3	69.825	0.0129798
P24627	TRFL_BOVIN	Lactotransferrin OS=Bos taurus GN=LTF PE=1 SV=2	78006	8.2251	769.811	103	64	95.7627	36.8786	775	6	68.4202	0.0133052
A0A023VWT2	A0A023VWT2_BOVIN	Serum amyloid A protein OS=Bos taurus PE=2 SV=1	14638	9.8027	764.542	38	18	99.2366	33.9008	254	4	67.6847	0.0126216
F7VJQ6	F7VJQ6_BOVIN	Zinc finger protein 496 OS=Bos taurus GN=znf496 PE=2 SV=1	66319	5.2354	728.054	67	45	95.5707	48.2495	435	2	67.3257	0.0124606
Q9XSC9	TCO2_BOVIN	Transcobalamin-2 OS=Bos taurus GN=TCN2 PE=1 SV=1	47928	9.3735	530.345	56	40	96.0648	40.2054	483	8	73.296	0.013006
Q2WFX3	Q2WFX3_BOVIN	IL-1 receptor 2 (Fragment) OS=Bos taurus GN=IL-1R2 PE=2 SV=1	36799	6.3926	499.84	41	20	95.6923	25.1278	353	5	69.5022	0.0152042
P02702	FOLR1_BOVIN	Folate receptor alpha OS=Bos taurus GN=FOLR1 PE=1 SV=3	27903	7.7124	490.376	36	19	95.4357	39.1723	246	3	73.1827	0.0136793
Q9TUM6	PLIN2_BOVIN	Perilipin-2 OS=Bos taurus GN=PLIN2 PE=2 SV=1	49337	8.7466	484.396	74	41	93.5556	29.0061	521	14	69.5748	0.0125592
Q4GZT3	PKD2_BOVIN	Polycystin-2 OS=Bos taurus GN=PKD2 PE=2 SV=1	109720	5.2808	482.587	158	72	95.3608	36.6565	1104	33	72.1722	0.0128214
Q2PBN9	Q2PBN9_BOVIN	Prolactin receptor (Fragment) OS=Bos taurus GN=prlr PE=4 SV=1	65127	5.3188	476.871	66	39	96.7298	46.7931	420	10	75.6837	0.0127314
F6I8C5	F6I8C5_BOVIN	Zinc finger protein 496 (Fragment) OS=Bos taurus GN=znf496 PE=2 SV=1	21372	4.7695	475.469	24	20	97.3684	46.6735	167	0	73.279	0.011444
P59761	LGEN_BOVIN	Lactogenin (Fragments) OS=Bos taurus PE=1 SV=1	8664	5.9004	469.649	14	6	100	39.7329	123	0	68.0917	0.0123146
Q9TTC5	BTC_BOVIN	Probetacellulin OS=Bos taurus GN=BTC PE=2 SV=1	19626	8.1152	459.234	25	12	93.2584	35.1056	182	4	70.4142	0.0145542
Q865B7	PRGC1_BOVIN	Peroxisome proliferator-activated receptor gamma coactivator 1-alpha OS=Bos taurus GN=PPARGC1A PE=2 SV=1	90253	5.8638	456.951	107	55	93.3417	42.746	726	3	72.7394	0.0125774
Q9TS52	Q9TS52_BOVIN	Adipocyte differentiation-related protein (Fragments) OS=Bos taurus PE=1 SV=1	14988	4.27	440.491	15	6	91.1111	30.6665	129	4	66.0479	0.013733
P26201	CD36_BOVIN	Platelet glycoprotein 4 OS=Bos taurus GN=CD36 PE=1 SV=5	52906	8.0903	440.105	50	21	95.1271	55.8713	387	8	68.7687	0.0126096
Q07537	GALT1_BOVIN	Polypeptide N-acetylgalactosaminyltransferase 1 OS=Bos taurus GN=GALNT1 PE=1 SV=1	64150	7.5601	439.145	101	39	96.4222	33.538	786	27	70.2575	0.0124998
Q8MK44	DGAT1_BOVIN	Diacylglycerol O-acyltransferase 1 OS=Bos taurus GN=DGAT1 PE=2 SV=2	55566	9.6929	419.87	69	42	95.91	46.8965	455	14	72.3181	0.0121811
P80025	PERL_BOVIN	Lactoperoxidase OS=Bos taurus GN=LPO PE=1 SV=1	80591	8.5503	418.933	108	53	91.9944	37.7116	812	16	68.9073	0.0131206
Q2P9V4	Q2P9V4_BOVIN	Growth hormone receptor OS=Bos taurus GN=GHR PE=4 SV=1	70870	4.4121	407.927	61	35	97.1609	35.8117	509	11	72.3757	0.0127929
Q4GZT4	ABCG2_BOVIN	ATP-binding cassette sub-family G member 2 OS=Bos taurus GN=ABCG2 PE=3 SV=2	72678	8.7554	398.146	67	50	90.9924	45.9637	501	7	73.883	0.0129146
P18892	BT1A1_BOVIN	Butyrophilin subfamily 1 member A1 OS=Bos taurus GN=BTN1A1 PE=1 SV=2	59238	4.9292	386.61	87	41	95.057	38.9585	603	17	71.9072	0.0128861
Q95114	MFGM_BOVIN	Lactadherin OS=Bos taurus GN=MFGE8 PE=1 SV=2	47380	6.7983	376.264	60	32	89.6955	32.3855	384	6	68.5867	0.012978
P80457	XDH_BOVIN	Xanthine dehydrogenase/oxidase OS=Bos taurus GN=XDH PE=1 SV=4	146696	7.5688	375.437	188	89	91.5916	45.1587	1308	33	71.5531	0.0129405
P30122	CEL_BOVIN	Bile salt-activated lipase (Fragment) OS=Bos taurus GN=CEL PE=1 SV=2	65120	5.1738	369.208	61	32	85.9296	39.7564	437	14	70.6589	0.0120644
Q8HYW0	FA13A_BOVIN	Protein FAM13A OS=Bos taurus GN=FAM13A PE=2 SV=1	80049	5.2998	368.978	110	55	91.9656	43.1211	807	15	73.7273	0.0125925
E1BBG2	MILK1_BOVIN	MICAL-like protein 1 OS=Bos taurus GN=MICALL1 PE=1 SV=2	92037	8.2339	367.83	116	72	92.4971	41.2073	728	7	69.6013	0.0132198
Q28037	VDR_BOVIN	Vitamin D3 receptor OS=Bos taurus GN=VDR PE=2 SV=2	48286	5.6426	359.05	57	29	92.723	47.2587	381	8	69.4463	0.0131718
Q7JAT2	Q7JAT2_BOVIN	ATP synthase protein 8 OS=Bos taurus GN=ATP8 PE=3 SV=1	7931	9.9741	357.059	12	5	86.3636	28.844	91	4	63.7372	0.0128892
P11151	LIPL_BOVIN	Lipoprotein lipase OS=Bos taurus GN=LPL PE=1 SV=2	53343	8.5591	354.318	67	31	97.0711	33.6792	460	6	68.7557	0.013256
Q5GN72	Q5GN72_BOVIN	Alpha-1-acid glycoprotein OS=Bos taurus GN=agp PE=2 SV=2	23143	5.3599	345.625	36	20	98.5148	31.3088	285	4	66.5376	0.0154192
Q9BEG3	Q9BEG3_BOVIN	5-lipoxygenase (Fragment) OS=Bos taurus PE=2 SV=1	49968	5.5005	343.101	70	33	99.3023	32.0284	528	16	64.8202	0.0121334
Q8HY44	Q8HY44_BOVIN	Complement receptor type 2 (Fragment) OS=Bos taurus GN=cd21 PE=2 SV=1	11608	8.2998	342.22	20	9	98.0952	45.4681	175	2	68.9327	0.0129442
P21214	TGFB2_BOVIN	Transforming growth factor beta-2 OS=Bos taurus GN=TGFB2 PE=1 SV=3	47661	8.5107	339.891	66	28	94.9275	42.5313	424	7	68.9058	0.0117787
Q8HXQ5	MRP1_BOVIN	Multidrug resistance-associated protein 1 OS=Bos taurus GN=ABCC1 PE=1 SV=1	171554	7.459	327.263	224	112	90.915	39.1071	1505	54	68.7174	0.0132946
Q95115	STA5A_BOVIN	Signal transducer and activator of transcription 5A OS=Bos taurus GN=STAT5A PE=2 SV=2	90643	5.814	325.2	107	56	90.0504	43.8544	771	18	70.3907	0.0131525
Q6B411	LYSM_BOVIN	Lysozyme C, milk isozyme OS=Bos taurus PE=2 SV=1	16771	10.2188	324.201	28	14	97.2973	39.7443	172	0	69.4088	0.0118054
A5PK46	LIPR2_BOVIN	Pancreatic lipase-related protein 2 OS=Bos taurus GN=PNLIPRP2 PE=2 SV=1	52159	6.4746	323.795	50	33	97.4414	48.7715	353	4	71.9071	0.0111481
Q2PBP0	Q2PBP0_BOVIN	Prolactin receptor (Fragment) OS=Bos taurus GN=prlr PE=4 SV=1	33881	7.6611	323.254	33	20	96.6216	44.4015	218	8	77.0284	0.013315
P80209	CATD_BOVIN	Cathepsin D OS=Bos taurus GN=CTSD PE=1 SV=2	42463	6.6577	313.576	58	25	93.8462	47.6283	399	17	65.4347	0.0116132
P80929	ANG2_BOVIN	Angiogenin-2 OS=Bos taurus GN=ANG2 PE=1 SV=1	14513	10.0825	303.862	20	10	90.2439	37.2549	108	2	64.8347	0.0116617
P31096	OSTP_BOVIN	Osteopontin OS=Bos taurus GN=SPP1 PE=1 SV=2	30885	4.2964	295.663	29	15	68.3453	38.4921	231	3	67.5663	0.0129447
Q8HY41	Q8HY41_BOVIN	Leukocyte integrin alpha-M chain (Fragment) OS=Bos taurus GN=cd11b PE=2 SV=1	8937	7.6392	288.213	9	6	94.9367	34.3189	63	0	69.1712	0.0115546
Q8HY42	Q8HY42_BOVIN	CD4 antigen (Fragment) OS=Bos taurus GN=cd4 PE=2 SV=1	8153	9.7017	286.919	9	3	92.9577	58.0729	45	2	73.1294	0.0103978
A9XTK4	A9XTK4_BOVIN	17-beta hydroxysteroid dehydrogenase OS=Bos taurus GN=HSD17B7 PE=2 SV=1	37634	8.3789	278.133	34	16	94.6108	42.3071	296	4	70.5796	0.0132011
G4XKY4	G4XKY4_BOVIN	Prolactin (Fragment) OS=Bos taurus GN=Prol PE=3 SV=1	6494	4.7124	270.25	20	6	100	44.6719	113	5	66.5473	0.0147908
Q9TS73	Q9TS73_BOVIN	Trypsin inhibitor (Fragments) OS=Bos taurus PE=1 SV=1	4808	11.6602	230.991	9	5	90.2439	63.8012	44	1	60.2663	0.0132143
Q8WML4	MUC1_BOVIN	Mucin-1 OS=Bos taurus GN=MUC1 PE=1 SV=1	58056	6.8525	226.958	36	21	58.1034	47.1387	262	5	72.9243	0.0128525
P59760	GLYL_BOVIN	Glycolactin (Fragments) OS=Bos taurus PE=1 SV=1	5570	9.5215	222.605	11	5	100	29.6954	46	1	59.5009	0.0160747
P10152	ANG1_BOVIN	Angiogenin-1 OS=Bos taurus GN=ANG1 PE=1 SV=4	16958	9.0176	221.721	24	10	96.6216	37.1768	116	2	64.283	0.0123849
P46201	UTMP_BOVIN	Uterine milk protein OS=Bos taurus PE=2 SV=1	52331	10.2217	218.999	98	38	78.4314	44.2987	657	35	68.5995	0.0139102
Q8HY43	Q8HY43_BOVIN	Early growth response protein 1 (Fragment) OS=Bos taurus GN=egr1 PE=2 SV=1	4060	9.5566	194.893	4	3	100	27.2783	31	0	63.3291	0.0116909
C6KGD7	C6KGD7_BOVIN	Histatherin OS=Bos taurus PE=2 SV=1	7213	10.5015	178.923	9	5	81.0345	54.6646	42	1	66.1241	0.0140248
P00794	CHYM_BOVIN	Chymosin OS=Bos taurus GN=CYM PE=1 SV=3	42152	4.7139	79.8222	20	13	51.4436	40.7944	140	2	72.5513	0.0144517

## Sheet: Table S5
Peptide information of milk proteins in Jersey (Sample 2)
Accession	Entry	Description	mW (Da)	pI (pH)	PLGS Score	Peptides	Theoretical Peptides	Coverage (%)	Precursor RMS Mass Error (ppm)	Products	Modified Peptides	Products RMS Mass Error (ppm)	Products RMS RT Error (min)
P02662	CASA1_BOVIN	Alpha-S1-casein OS=Bos taurus GN=CSN1S1 PE=1 SV=2	24513	4.7944	11994.6	73	17	95.7944	20.8448	582	4	55.3208	0.010141
B5B3R8	B5B3R8_BOVIN	Alpha S1 casein OS=Bos taurus GN=CSN1S1 PE=2 SV=1	24427	4.853	10354.8	68	17	98.5981	21.4504	510	4	57.3024	0.0105091
P02666	CASB_BOVIN	Beta-casein OS=Bos taurus GN=CSN2 PE=1 SV=2	25091	5.1021	8565.19	38	13	98.6607	34.2274	388	5	56.078	0.0105543
P02754	LACB_BOVIN	Beta-lactoglobulin OS=Bos taurus GN=LGB PE=1 SV=3	19870	4.7373	7149.76	54	12	98.3146	16.9672	547	8	53.9207	0.0106391
P02668	CASK_BOVIN	Kappa-casein OS=Bos taurus GN=CSN3 PE=1 SV=1	21255	6.356	7106.66	39	8	100	31.6244	289	5	60.1972	0.0101186
P02663	CASA2_BOVIN	Alpha-S2-casein OS=Bos taurus GN=CSN1S2 PE=1 SV=2	26002	8.6602	4311.49	72	20	97.2973	23.6032	554	6	59.6885	0.0105178
J9UJ96	J9UJ96_BOVIN	Beta-casein (Fragment) OS=Bos taurus GN=CSN2 PE=4 SV=1	8625	6.0747	3687.63	14	3	100	20.3924	129	2	53.0153	0.0128663
Q8HYJ9	FMO3_BOVIN	Dimethylaniline monooxygenase [N-oxide-forming] 3 OS=Bos taurus GN=FMO3 PE=2 SV=1	60053	7.9907	1701.84	88	45	97.1805	37.5272	626	18	72.5445	0.0124187
P80195	GLCM1_BOVIN	Glycosylation-dependent cell adhesion molecule 1 OS=Bos taurus GN=GLYCAM1 PE=1 SV=2	17141	6.2402	1279.11	35	16	94.7712	34.1122	261	2	62.1659	0.012162
J9UHS4	J9UHS4_BOVIN	Beta-casein (Fragment) OS=Bos taurus GN=CSN2 PE=4 SV=1	8665	6.3325	1081.13	13	3	100	20.8551	104	1	63.0535	0.0187955
Q6VLX2	Q6VLX2_BOVIN	Prolactin (Fragment) OS=Bos taurus GN=prolactin PE=3 SV=1	11248	4.7417	1017.68	23	11	100	36.3069	174	7	72.6446	0.0126807
F7VJQ6	F7VJQ6_BOVIN	Zinc finger protein 496 OS=Bos taurus GN=znf496 PE=2 SV=1	66319	5.2354	956.585	74	45	85.6899	40.8449	568	3	69.1069	0.012015
A0A023VWT2	A0A023VWT2_BOVIN	Serum amyloid A protein OS=Bos taurus PE=2 SV=1	14638	9.8027	712.962	35	18	100	36.3006	235	4	67.4714	0.0112106
Q9TUI9	APEL_BOVIN	Apelin OS=Bos taurus GN=APLN PE=1 SV=1	8737	11.792	636.324	12	5	84.4156	27.3061	105	1	60.9963	0.0120451
P24627	TRFL_BOVIN	Lactotransferrin OS=Bos taurus GN=LTF PE=1 SV=2	78006	8.2251	573.252	104	64	95.4802	42.5813	655	4	69.9023	0.0137005
Q9TUM6	PLIN2_BOVIN	Perilipin-2 OS=Bos taurus GN=PLIN2 PE=2 SV=1	49337	8.7466	563.611	79	41	97.7778	35.418	513	16	71.9192	0.0114684
P18892	BT1A1_BOVIN	Butyrophilin subfamily 1 member A1 OS=Bos taurus GN=BTN1A1 PE=1 SV=2	59238	4.9292	530.591	71	41	90.1141	37.661	539	14	73.1763	0.0118734
Q8HYK1	Q8HYK1_BOVIN	Flavin-containing monooxygenase 3 (Fragment) OS=Bos taurus GN=FMO3 PE=4 SV=1	11341	4.0298	517.367	10	7	100	15.7229	80	0	67.6487	0.0115115
P00711	LALBA_BOVIN	Alpha-lactalbumin OS=Bos taurus GN=LALBA PE=1 SV=2	16235	4.7432	515.775	26	11	99.2958	32.183	191	5	65.7932	0.0126011
Q2WFX3	Q2WFX3_BOVIN	IL-1 receptor 2 (Fragment) OS=Bos taurus GN=IL-1R2 PE=2 SV=1	36799	6.3926	498.146	40	20	95.0769	34.7646	311	6	69.941	0.0119807
Q8MK44	DGAT1_BOVIN	Diacylglycerol O-acyltransferase 1 OS=Bos taurus GN=DGAT1 PE=2 SV=2	55566	9.6929	495.614	65	42	94.4785	45.4743	493	14	69.744	0.0126401
Q4GZT4	ABCG2_BOVIN	ATP-binding cassette sub-family G member 2 OS=Bos taurus GN=ABCG2 PE=3 SV=2	72678	8.7554	488.835	74	50	94.1985	44.791	560	8	73.0381	0.0151131
Q58HC6	Q58HC6_BOVIN	Glycosylphosphatidylinositol-anchored molecule-like protein (Fragment) OS=Bos taurus GN=GML PE=4 SV=1	6686	7.7388	483.073	10	6	100	40.5545	50	2	65.5979	0.0134728
Q5GN72	Q5GN72_BOVIN	Alpha-1-acid glycoprotein OS=Bos taurus GN=agp PE=2 SV=2	23143	5.3599	474.478	39	20	94.0594	37.7751	310	6	65.4887	0.0137227
Q2PBN9	Q2PBN9_BOVIN	Prolactin receptor (Fragment) OS=Bos taurus GN=prlr PE=4 SV=1	65127	5.3188	468.572	65	39	97.5904	51.362	436	7	75.324	0.0119146
Q9TTC5	BTC_BOVIN	Probetacellulin OS=Bos taurus GN=BTC PE=2 SV=1	19626	8.1152	467.973	21	12	92.6966	41.8647	130	1	72.4691	0.0121987
Q6B411	LYSM_BOVIN	Lysozyme C, milk isozyme OS=Bos taurus PE=2 SV=1	16771	10.2188	442.89	27	14	93.9189	42.3951	160	0	65.956	0.0123778
E1BBG2	MILK1_BOVIN	MICAL-like protein 1 OS=Bos taurus GN=MICALL1 PE=1 SV=2	92037	8.2339	437.415	116	72	90.1524	40.1134	712	1	70.9598	0.0125106
P02702	FOLR1_BOVIN	Folate receptor alpha OS=Bos taurus GN=FOLR1 PE=1 SV=3	27903	7.7124	427.977	33	19	84.2324	32.7835	231	5	72.1698	0.0120892
Q7JAT2	Q7JAT2_BOVIN	ATP synthase protein 8 OS=Bos taurus GN=ATP8 PE=3 SV=1	7931	9.9741	425.057	15	5	86.3636	26.952	105	8	64.7931	0.0118797
P59760	GLYL_BOVIN	Glycolactin (Fragments) OS=Bos taurus PE=1 SV=1	5570	9.5215	418.24	11	5	100	23.3158	62	1	63.1756	0.013637
Q4GZT3	PKD2_BOVIN	Polycystin-2 OS=Bos taurus GN=PKD2 PE=2 SV=1	109720	5.2808	413.971	139	72	89.1753	40.7922	1069	31	72.5969	0.0124093
P80025	PERL_BOVIN	Lactoperoxidase OS=Bos taurus GN=LPO PE=1 SV=1	80591	8.5503	408.726	117	53	95.7865	42.0728	792	18	65.2585	0.0130756
P30122	CEL_BOVIN	Bile salt-activated lipase (Fragment) OS=Bos taurus GN=CEL PE=1 SV=2	65120	5.1738	407.366	68	32	95.8124	50.3513	493	10	68.8076	0.0122554
P21214	TGFB2_BOVIN	Transforming growth factor beta-2 OS=Bos taurus GN=TGFB2 PE=1 SV=3	47661	8.5107	400.796	71	28	90.8213	38.0131	454	9	68.2526	0.0126046
Q865B7	PRGC1_BOVIN	Peroxisome proliferator-activated receptor gamma coactivator 1-alpha OS=Bos taurus GN=PPARGC1A PE=2 SV=1	90253	5.8638	377.227	104	55	92.5879	40.6978	659	3	71.5362	0.0124311
P59761	LGEN_BOVIN	Lactogenin (Fragments) OS=Bos taurus PE=1 SV=1	8664	5.9004	373.039	18	6	100	19.5495	112	1	67.3043	0.0121875
P10152	ANG1_BOVIN	Angiogenin-1 OS=Bos taurus GN=ANG1 PE=1 SV=4	16958	9.0176	369.838	25	10	91.8919	29.9399	149	3	71.1497	0.0127097
Q28037	VDR_BOVIN	Vitamin D3 receptor OS=Bos taurus GN=VDR PE=2 SV=2	48286	5.6426	367.771	60	29	93.8967	40.9514	360	7	72.1301	0.0125661
Q95115	STA5A_BOVIN	Signal transducer and activator of transcription 5A OS=Bos taurus GN=STAT5A PE=2 SV=2	90643	5.814	366.007	116	56	87.0277	46.0517	881	17	67.8785	0.0131366
P11151	LIPL_BOVIN	Lipoprotein lipase OS=Bos taurus GN=LPL PE=1 SV=2	53343	8.5591	361.812	65	31	91.0042	36.076	433	6	67.3836	0.0128923
Q8HYW0	FA13A_BOVIN	Protein FAM13A OS=Bos taurus GN=FAM13A PE=2 SV=1	80049	5.2998	361.481	122	55	88.9527	44.4716	792	17	69.4933	0.0124444
Q9TS73	Q9TS73_BOVIN	Trypsin inhibitor (Fragments) OS=Bos taurus PE=1 SV=1	4808	11.6602	355.774	10	5	80.4878	36.8488	46	1	56.7906	0.0129952
Q07537	GALT1_BOVIN	Polypeptide N-acetylgalactosaminyltransferase 1 OS=Bos taurus GN=GALNT1 PE=1 SV=1	64150	7.5601	354.792	95	39	94.9911	36.4611	665	23	68.6401	0.0132323
A9XTK4	A9XTK4_BOVIN	17-beta hydroxysteroid dehydrogenase OS=Bos taurus GN=HSD17B7 PE=2 SV=1	37634	8.3789	352.953	36	16	93.7126	39.1589	266	8	72.863	0.0148366
Q2PBP0	Q2PBP0_BOVIN	Prolactin receptor (Fragment) OS=Bos taurus GN=prlr PE=4 SV=1	33881	7.6611	341.179	38	20	98.3108	48.8336	270	5	74.7022	0.0119793
P00794	CHYM_BOVIN	Chymosin OS=Bos taurus GN=CYM PE=1 SV=3	42152	4.7139	338.798	24	13	64.3045	51.0274	176	1	74.8483	0.0124725
P80457	XDH_BOVIN	Xanthine dehydrogenase/oxidase OS=Bos taurus GN=XDH PE=1 SV=4	146696	7.5688	329.663	189	89	93.6937	42.3934	1315	39	68.9235	0.0126199
Q9BEG3	Q9BEG3_BOVIN	5-lipoxygenase (Fragment) OS=Bos taurus PE=2 SV=1	49968	5.5005	318.195	77	33	99.5349	34.45	555	16	67.1078	0.0125746
A5PK46	LIPR2_BOVIN	Pancreatic lipase-related protein 2 OS=Bos taurus GN=PNLIPRP2 PE=2 SV=1	52159	6.4746	317.421	54	33	95.3092	44.453	413	3	71.5144	0.0138451
Q9XSC9	TCO2_BOVIN	Transcobalamin-2 OS=Bos taurus GN=TCN2 PE=1 SV=1	47928	9.3735	317.266	57	40	93.75	41.9442	462	11	74.3695	0.0125922
P80209	CATD_BOVIN	Cathepsin D OS=Bos taurus GN=CTSD PE=1 SV=2	42463	6.6577	316.397	56	25	94.8718	36.12	424	13	67.2878	0.013525
Q8HXQ5	MRP1_BOVIN	Multidrug resistance-associated protein 1 OS=Bos taurus GN=ABCC1 PE=1 SV=1	171554	7.459	297.711	231	112	93.6601	42.4207	1577	52	71.5561	0.0131931
Q95114	MFGM_BOVIN	Lactadherin OS=Bos taurus GN=MFGE8 PE=1 SV=2	47380	6.7983	297.346	53	32	87.3536	38.13	367	9	68.381	0.0116964
Q9TS52	Q9TS52_BOVIN	Adipocyte differentiation-related protein (Fragments) OS=Bos taurus PE=1 SV=1	14988	4.27	295.123	13	6	91.1111	34.4889	130	4	62.3603	0.0135132
P26201	CD36_BOVIN	Platelet glycoprotein 4 OS=Bos taurus GN=CD36 PE=1 SV=5	52906	8.0903	289.996	56	21	95.1271	50.135	408	6	69.9173	0.0133825
P31096	OSTP_BOVIN	Osteopontin OS=Bos taurus GN=SPP1 PE=1 SV=2	30885	4.2964	289.19	32	15	69.7842	37.9843	262	2	68.085	0.0122781
P46201	UTMP_BOVIN	Uterine milk protein OS=Bos taurus PE=2 SV=1	52331	10.2217	284.678	89	38	86.7102	39.9218	619	32	71.3873	0.0134483
Q2P9V4	Q2P9V4_BOVIN	Growth hormone receptor OS=Bos taurus GN=GHR PE=4 SV=1	70870	4.4121	284.332	60	35	84.0694	39.44	427	14	69.4415	0.0124929
Q9BDG3	Q9BDG3_BOVIN	Beta lactoglobulin D (Fragment) OS=Bos taurus GN=bLG D PE=4 SV=1	6300	4.3403	282.49	8	4	96.4912	31.7649	60	2	77.3911	0.0111407
Q8WML4	MUC1_BOVIN	Mucin-1 OS=Bos taurus GN=MUC1 PE=1 SV=1	58056	6.8525	269.997	36	21	58.1034	42.8674	294	5	70.8848	0.0109549
Q8HY42	Q8HY42_BOVIN	CD4 antigen (Fragment) OS=Bos taurus GN=cd4 PE=2 SV=1	8153	9.7017	251.935	9	3	81.6901	45.9992	68	1	74.425	0.015765
P80929	ANG2_BOVIN	Angiogenin-2 OS=Bos taurus GN=ANG2 PE=1 SV=1	14513	10.0825	234.934	18	10	89.4309	36.9617	106	1	70.454	0.0111093
Q8HY43	Q8HY43_BOVIN	Early growth response protein 1 (Fragment) OS=Bos taurus GN=egr1 PE=2 SV=1	4060	9.5566	203.498	7	3	100	22.5477	28	0	57.7887	0.0121313
C6KGD7	C6KGD7_BOVIN	Histatherin OS=Bos taurus PE=2 SV=1	7213	10.5015	122.854	11	5	86.2069	38.818	61	3	73.2634	0.0125809

## Sheet: Table S6
Peptide information of milk proteins in Jersey (Sample 3)
Accession	Entry	Description	mW (Da)	pI (pH)	PLGS Score	Peptides	Theoretical Peptides	Coverage (%)	Precursor RMS Mass Error (ppm)	Products	Modified Peptides	Products RMS Mass Error (ppm)	Products RMS RT Error (min)
P02668	CASK_BOVIN	Kappa-casein OS=Bos taurus GN=CSN3 PE=1 SV=1	21255	6.356	6837.27	44	8	100	19.7383	314	7	58.5707	0.0106392
J9UJ96	J9UJ96_BOVIN	Beta-casein (Fragment) OS=Bos taurus GN=CSN2 PE=4 SV=1	8625	6.0747	3276.26	16	3	100	20.7741	134	3	58.5367	0.0111741
G9G9X6	G9G9X6_BOVIN	Alpha-lactalbumin protein variant D OS=Bos taurus GN=LALBA PE=3 SV=1	16244	4.8999	866.648	23	11	100	33.2043	185	3	63.8464	0.0127802
P00711	LALBA_BOVIN	Alpha-lactalbumin OS=Bos taurus GN=LALBA PE=1 SV=2	16235	4.7432	807.079	22	11	100	34.2792	155	3	61.9332	0.0120426
P59761	LGEN_BOVIN	Lactogenin (Fragments) OS=Bos taurus PE=1 SV=1	8664	5.9004	656.149	13	6	100	32.0966	82	0	57.1568	0.0114468
P59760	GLYL_BOVIN	Glycolactin (Fragments) OS=Bos taurus PE=1 SV=1	5570	9.5215	632.377	12	5	100	25.364	60	2	67.4253	0.010714
Q7JAT2	Q7JAT2_BOVIN	ATP synthase protein 8 OS=Bos taurus GN=ATP8 PE=3 SV=1	7931	9.9741	624.789	17	5	100	38.7052	172	7	74.7059	0.0118658
Q8HY43	Q8HY43_BOVIN	Early growth response protein 1 (Fragment) OS=Bos taurus GN=egr1 PE=2 SV=1	4060	9.5566	283.107	4	3	100	27.938	25	0	61.0215	0.0114161
G4XKY4	G4XKY4_BOVIN	Prolactin (Fragment) OS=Bos taurus GN=Prol PE=3 SV=1	6494	4.7124	185.059	16	6	100	43.917	98	5	70.1506	0.0138833
A0A023VWT2	A0A023VWT2_BOVIN	Serum amyloid A protein OS=Bos taurus PE=2 SV=1	14638	9.8027	546.221	35	18	99.2366	25.8095	223	7	65.8574	0.0136608
Q95114	MFGM_BOVIN	Lactadherin OS=Bos taurus GN=MFGE8 PE=1 SV=2	47380	6.7983	341.698	65	32	99.0632	26.3395	409	7	66.3682	0.0120202
P30122	CEL_BOVIN	Bile salt-activated lipase (Fragment) OS=Bos taurus GN=CEL PE=1 SV=2	65120	5.1738	402.885	59	32	98.995	45.2517	559	12	69.4932	0.0132319
T1T0C1	T1T0C1_BOVIN	Beta-casein OS=Bos taurus GN=csn2 PE=2 SV=1	24985	5.2573	5708.62	52	12	98.6607	17.9907	409	4	57.6684	0.0106558
P02666	CASB_BOVIN	Beta-casein OS=Bos taurus GN=CSN2 PE=1 SV=2	25091	5.1021	5624.77	59	13	98.6607	17.8419	500	9	60.5675	0.0115532
Q5GN72	Q5GN72_BOVIN	Alpha-1-acid glycoprotein OS=Bos taurus GN=agp PE=2 SV=2	23143	5.3599	466.647	43	20	98.5148	35.7141	321	7	68.8636	0.0123147
P02754	LACB_BOVIN	Beta-lactoglobulin OS=Bos taurus GN=LGB PE=1 SV=3	19870	4.7373	8244.12	60	12	98.3146	23.2228	537	7	54.5411	0.00973208
Q8HY44	Q8HY44_BOVIN	Complement receptor type 2 (Fragment) OS=Bos taurus GN=cd21 PE=2 SV=1	11608	8.2998	533.176	16	9	98.0952	42.1967	131	1	68.1916	0.0123703
P11151	LIPL_BOVIN	Lipoprotein lipase OS=Bos taurus GN=LPL PE=1 SV=2	53343	8.5591	317.99	68	31	97.6987	34.5814	457	7	70.4036	0.0124052
F6I8C5	F6I8C5_BOVIN	Zinc finger protein 496 (Fragment) OS=Bos taurus GN=znf496 PE=2 SV=1	21372	4.7695	505.402	25	20	97.3684	56.6755	180	2	73.6863	0.0121809
P18892	BT1A1_BOVIN	Butyrophilin subfamily 1 member A1 OS=Bos taurus GN=BTN1A1 PE=1 SV=2	59238	4.9292	371.905	90	41	97.1483	44.7175	576	16	73.7851	0.0122018
P24627	TRFL_BOVIN	Lactotransferrin OS=Bos taurus GN=LTF PE=1 SV=2	78006	8.2251	384.376	111	64	96.8927	45.2145	732	6	69.3307	0.0129486
A5PK46	LIPR2_BOVIN	Pancreatic lipase-related protein 2 OS=Bos taurus GN=PNLIPRP2 PE=2 SV=1	52159	6.4746	448.802	51	33	96.8017	48.6934	402	4	71.1129	0.0138619
P80195	GLCM1_BOVIN	Glycosylation-dependent cell adhesion molecule 1 OS=Bos taurus GN=GLYCAM1 PE=1 SV=2	17141	6.2402	789.622	35	16	96.732	29.8328	278	4	66.1231	0.0115704
P02663	CASA2_BOVIN	Alpha-S2-casein OS=Bos taurus GN=CSN1S2 PE=1 SV=2	26002	8.6602	3749.54	70	20	96.3964	21.8341	516	7	58.0936	0.0103707
Q9XSC9	TCO2_BOVIN	Transcobalamin-2 OS=Bos taurus GN=TCN2 PE=1 SV=1	47928	9.3735	476.414	64	40	96.2963	39.5283	484	7	73.3332	0.0125425
Q07537	GALT1_BOVIN	Polypeptide N-acetylgalactosaminyltransferase 1 OS=Bos taurus GN=GALNT1 PE=1 SV=1	64150	7.5601	365.848	103	39	96.0644	39.3304	728	24	66.5907	0.0127481
P10152	ANG1_BOVIN	Angiogenin-1 OS=Bos taurus GN=ANG1 PE=1 SV=4	16958	9.0176	337.905	25	10	95.9459	47.2999	140	0	69.84	0.0129176
Q6B411	LYSM_BOVIN	Lysozyme C, milk isozyme OS=Bos taurus PE=2 SV=1	16771	10.2188	303.728	32	14	95.9459	35.54	141	0	68.0506	0.0118189
A9XTK4	A9XTK4_BOVIN	17-beta hydroxysteroid dehydrogenase OS=Bos taurus GN=HSD17B7 PE=2 SV=1	37634	8.3789	256.173	31	16	95.8084	50.6517	225	4	74.2456	0.0120172
Q2PBN9	Q2PBN9_BOVIN	Prolactin receptor (Fragment) OS=Bos taurus GN=prlr PE=4 SV=1	65127	5.3188	445.325	60	39	95.6971	51.6729	425	7	72.525	0.0120777
Q9TUM6	PLIN2_BOVIN	Perilipin-2 OS=Bos taurus GN=PLIN2 PE=2 SV=1	49337	8.7466	601.561	76	41	95.5556	37.2862	554	12	72.6672	0.0119172
P80457	XDH_BOVIN	Xanthine dehydrogenase/oxidase OS=Bos taurus GN=XDH PE=1 SV=4	146696	7.5688	384.934	206	89	95.4955	45.0294	1437	35	71.21	0.0120663
P02662	CASA1_BOVIN	Alpha-S1-casein OS=Bos taurus GN=CSN1S1 PE=1 SV=2	24513	4.7944	11713.2	81	17	94.8598	24.5539	607	7	58.6892	0.0106473
B5B3R8	B5B3R8_BOVIN	Alpha S1 casein OS=Bos taurus GN=CSN1S1 PE=2 SV=1	24427	4.853	10900	73	17	94.8598	24.7411	560	7	58.5622	0.0114011
Q4GZT3	PKD2_BOVIN	Polycystin-2 OS=Bos taurus GN=PKD2 PE=2 SV=1	109720	5.2808	444.151	173	72	94.7423	35.789	1226	29	71.2482	0.0122867
Q28037	VDR_BOVIN	Vitamin D3 receptor OS=Bos taurus GN=VDR PE=2 SV=2	48286	5.6426	277.859	58	29	94.6009	48.8129	366	8	71.8149	0.0120867
Q8HY42	Q8HY42_BOVIN	CD4 antigen (Fragment) OS=Bos taurus GN=cd4 PE=2 SV=1	8153	9.7017	207.123	10	3	94.3662	55.6199	40	1	66.0956	0.0117239
P80209	CATD_BOVIN	Cathepsin D OS=Bos taurus GN=CTSD PE=1 SV=2	42463	6.6577	358.473	49	25	93.8462	37.1354	390	9	71.8693	0.0129108
Q8HXQ5	MRP1_BOVIN	Multidrug resistance-associated protein 1 OS=Bos taurus GN=ABCC1 PE=1 SV=1	171554	7.459	350.878	231	112	93.6601	39.1308	1613	55	69.8646	0.0122823
Q2WFX3	Q2WFX3_BOVIN	IL-1 receptor 2 (Fragment) OS=Bos taurus GN=IL-1R2 PE=2 SV=1	36799	6.3926	397.003	47	20	93.5385	23.6199	313	6	69.5577	0.012025
P80025	PERL_BOVIN	Lactoperoxidase OS=Bos taurus GN=LPO PE=1 SV=1	80591	8.5503	428.952	112	53	93.3989	35.8977	827	18	68.3931	0.0133328
Q95115	STA5A_BOVIN	Signal transducer and activator of transcription 5A OS=Bos taurus GN=STAT5A PE=2 SV=2	90643	5.814	304.05	104	56	91.1839	42.9796	720	14	69.0314	0.0126234
Q8HY41	Q8HY41_BOVIN	Leukocyte integrin alpha-M chain (Fragment) OS=Bos taurus GN=cd11b PE=2 SV=1	8937	7.6392	275.538	8	6	91.1392	63.5587	42	0	66.8694	0.0110102
Q9TS52	Q9TS52_BOVIN	Adipocyte differentiation-related protein (Fragments) OS=Bos taurus PE=1 SV=1	14988	4.27	268.275	13	6	91.1111	50.2416	134	5	65.2477	0.0116107
Q9TTC5	BTC_BOVIN	Probetacellulin OS=Bos taurus GN=BTC PE=2 SV=1	19626	8.1152	378.394	18	12	90.4494	42.4256	133	1	68.2733	0.0126567
Q9BEG3	Q9BEG3_BOVIN	5-lipoxygenase (Fragment) OS=Bos taurus PE=2 SV=1	49968	5.5005	336.615	66	33	90	32.7755	495	12	70.9042	0.0140478
Q9TUI9	APEL_BOVIN	Apelin OS=Bos taurus GN=APLN PE=1 SV=1	8737	11.792	982.927	13	5	89.6104	33.1855	134	3	59.3408	0.0142568
P26201	CD36_BOVIN	Platelet glycoprotein 4 OS=Bos taurus GN=CD36 PE=1 SV=5	52906	8.0903	330.182	51	21	89.4068	49.2752	392	8	72.6323	0.0156842
P02702	FOLR1_BOVIN	Folate receptor alpha OS=Bos taurus GN=FOLR1 PE=1 SV=3	27903	7.7124	340.124	34	19	88.7967	30.5138	263	2	69.5388	0.0123512
Q8HYW0	FA13A_BOVIN	Protein FAM13A OS=Bos taurus GN=FAM13A PE=2 SV=1	80049	5.2998	410.014	118	55	88.6657	42.3728	868	20	71.2974	0.0128252
Q8HYJ9	FMO3_BOVIN	Dimethylaniline monooxygenase [N-oxide-forming] 3 OS=Bos taurus GN=FMO3 PE=2 SV=1	60053	7.9907	1072.69	76	45	87.782	34.6771	547	18	73.0827	0.0131677
P21214	TGFB2_BOVIN	Transforming growth factor beta-2 OS=Bos taurus GN=TGFB2 PE=1 SV=3	47661	8.5107	420.29	57	28	87.1981	37.3717	387	3	70.1029	0.0117657
Q6VLX2	Q6VLX2_BOVIN	Prolactin (Fragment) OS=Bos taurus GN=prolactin PE=3 SV=1	11248	4.7417	540.803	18	11	86.8687	38.5772	128	3	70.5354	0.0120278
Q865B7	PRGC1_BOVIN	Peroxisome proliferator-activated receptor gamma coactivator 1-alpha OS=Bos taurus GN=PPARGC1A PE=2 SV=1	90253	5.8638	334.881	108	55	86.4322	38.4553	667	2	72.2947	0.0116626
Q2P9V4	Q2P9V4_BOVIN	Growth hormone receptor OS=Bos taurus GN=GHR PE=4 SV=1	70870	4.4121	324.224	64	35	84.5426	47.2827	523	13	72.5757	0.0123637
F7VJQ6	F7VJQ6_BOVIN	Zinc finger protein 496 OS=Bos taurus GN=znf496 PE=2 SV=1	66319	5.2354	769.404	69	45	84.4974	46.8722	506	5	69.7852	0.0118699
C6KGD7	C6KGD7_BOVIN	Histatherin OS=Bos taurus PE=2 SV=1	7213	10.5015	150.222	8	5	84.4828	48.7276	44	2	69.9486	0.0153872
Q8MK44	DGAT1_BOVIN	Diacylglycerol O-acyltransferase 1 OS=Bos taurus GN=DGAT1 PE=2 SV=2	55566	9.6929	406.472	62	42	84.4581	28.934	476	16	73.4042	0.0117035
Q4GZT4	ABCG2_BOVIN	ATP-binding cassette sub-family G member 2 OS=Bos taurus GN=ABCG2 PE=3 SV=2	72678	8.7554	406.45	73	50	84.1221	53.7491	535	10	72.458	0.0124437
P46201	UTMP_BOVIN	Uterine milk protein OS=Bos taurus PE=2 SV=1	52331	10.2217	252.577	87	38	83.6601	43.5233	617	35	67.4399	0.0133865
E1BBG2	MILK1_BOVIN	MICAL-like protein 1 OS=Bos taurus GN=MICALL1 PE=1 SV=2	92037	8.2339	387.908	119	72	82.8839	41.2246	763	3	71.8491	0.012442
P80929	ANG2_BOVIN	Angiogenin-2 OS=Bos taurus GN=ANG2 PE=1 SV=1	14513	10.0825	348.597	16	10	80.4878	24.8742	104	1	68.2876	0.0128896
Q9TS73	Q9TS73_BOVIN	Trypsin inhibitor (Fragments) OS=Bos taurus PE=1 SV=1	4808	11.6602	265.043	7	5	80.4878	54.7498	26	0	71.8838	0.00963791
Q8HYK1	Q8HYK1_BOVIN	Flavin-containing monooxygenase 3 (Fragment) OS=Bos taurus GN=FMO3 PE=4 SV=1	11341	4.0298	369.887	7	7	69.2308	24.6704	45	0	76.4711	0.0113715
P31096	OSTP_BOVIN	Osteopontin OS=Bos taurus GN=SPP1 PE=1 SV=2	30885	4.2964	371.823	32	15	66.9065	35.2804	272	2	70.1047	0.013715
P00794	CHYM_BOVIN	Chymosin OS=Bos taurus GN=CYM PE=1 SV=3	42152	4.7139	131.384	19	13	59.0551	43.0441	137	3	68.8137	0.0136984
Q8WML4	MUC1_BOVIN	Mucin-1 OS=Bos taurus GN=MUC1 PE=1 SV=1	58056	6.8525	188.184	37	21	46.0345	44.5739	288	5	69.5981	0.0125562

## Sheet: Table S7
Peptide information of milk proteins in Kashmiri (Sample 1)
Accession	Entry	Description	mW (Da)	pI (pH)	PLGS Score	Peptides	Theoretical Peptides	Coverage (%)	Precursor RMS Mass Error (ppm)	Products	Modified Peptides	Products RMS Mass Error (ppm)	Products RMS RT Error (min)
B5B3R8	B5B3R8_BOVIN	Alpha S1 casein OS=Bos taurus GN=CSN1S1 PE=2 SV=1	24427	4.853	6590.77	58	17	97.6636	26.4909	540	13	66.2043	0.0110388
P02754	LACB_BOVIN	Beta-lactoglobulin OS=Bos taurus GN=LGB PE=1 SV=3	19870	4.7373	6457.26	42	12	95.5056	21.4965	456	8	58.3011	0.011087
P02662	CASA1_BOVIN	Alpha-S1-casein OS=Bos taurus GN=CSN1S1 PE=1 SV=2	24513	4.7944	5389.69	60	17	97.6636	27.4796	548	13	65.7672	0.0116131
P02668	CASK_BOVIN	Kappa-casein OS=Bos taurus GN=CSN3 PE=1 SV=1	21255	6.356	4581.01	37	8	100	21.4725	354	7	66.3182	0.0108841
P02666	CASB_BOVIN	Beta-casein OS=Bos taurus GN=CSN2 PE=1 SV=2	25091	5.1021	2441.3	47	13	99.5536	35.3777	373	8	65.0958	0.00955983
P80195	GLCM1_BOVIN	Glycosylation-dependent cell adhesion molecule 1 OS=Bos taurus GN=GLYCAM1 PE=1 SV=2	17141	6.2402	1090.95	32	16	98.6928	37.4207	204	2	67.7962	0.0111016
P02663	CASA2_BOVIN	Alpha-S2-casein OS=Bos taurus GN=CSN1S2 PE=1 SV=2	26002	8.6602	1051.52	44	20	93.6937	30.8897	314	6	68.8905	0.0116625
F7VJQ6	F7VJQ6_BOVIN	Zinc finger protein 496 OS=Bos taurus GN=znf496 PE=2 SV=1	66319	5.2354	920.741	76	45	95.9114	47.6494	636	1	73.178	0.0112999
F6I8C6	F6I8C6_BOVIN	Zinc finger protein 496 OS=Bos taurus GN=znf496 PE=2 SV=1	66348	5.2354	862.049	75	45	95.9114	48.1001	602	0	72.572	0.0113701
Q8HYJ9	FMO3_BOVIN	Dimethylaniline monooxygenase [N-oxide-forming] 3 OS=Bos taurus GN=FMO3 PE=2 SV=1	60053	7.9907	836.053	96	45	96.8045	35.2225	757	27	72.9013	0.0123789
Q8MK44	DGAT1_BOVIN	Diacylglycerol O-acyltransferase 1 OS=Bos taurus GN=DGAT1 PE=2 SV=2	55566	9.6929	816.888	87	42	95.092	41.732	820	26	72.4934	0.0121789
Q8HYK1	Q8HYK1_BOVIN	Flavin-containing monooxygenase 3 (Fragment) OS=Bos taurus GN=FMO3 PE=4 SV=1	11341	4.0298	764.929	8	7	100	23.357	92	0	70.5455	0.0144306
Q9TUM6	PLIN2_BOVIN	Perilipin-2 OS=Bos taurus GN=PLIN2 PE=2 SV=1	49337	8.7466	710.38	88	41	97.7778	40.084	800	18	69.1326	0.0116774
Q5GN72	Q5GN72_BOVIN	Alpha-1-acid glycoprotein OS=Bos taurus GN=agp PE=2 SV=2	23143	5.3599	596.441	55	20	98.5148	36.896	405	11	75.3591	0.0125769
P80209	CATD_BOVIN	Cathepsin D OS=Bos taurus GN=CTSD PE=1 SV=2	42463	6.6577	584.003	77	25	94.8718	40.0031	722	27	71.628	0.0129758
Q9TTC5	BTC_BOVIN	Probetacellulin OS=Bos taurus GN=BTC PE=2 SV=1	19626	8.1152	564.965	23	12	90.4494	35.4627	178	3	71.7949	0.0113832
Q9TS74	Q9TS74_BOVIN	Pancreatic elastase inhibitor (Fragments) OS=Bos taurus PE=4 SV=1	6298	4.1528	545.758	2	2	88.3333	13.8164	18	0	66.9379	0.00882324
Q4GZT3	PKD2_BOVIN	Polycystin-2 OS=Bos taurus GN=PKD2 PE=2 SV=1	109720	5.2808	542.748	179	72	95.0515	38.0696	1458	51	71.3282	0.0117943
Q2PBN9	Q2PBN9_BOVIN	Prolactin receptor (Fragment) OS=Bos taurus GN=prlr PE=4 SV=1	65127	5.3188	542.087	100	39	97.7625	34.2334	920	24	73.5655	0.0121268
P26201	CD36_BOVIN	Platelet glycoprotein 4 OS=Bos taurus GN=CD36 PE=1 SV=5	52906	8.0903	539.544	68	21	95.7627	36.7569	601	15	73.0916	0.0117335
G9G9X6	G9G9X6_BOVIN	Alpha-lactalbumin protein variant D OS=Bos taurus GN=LALBA PE=3 SV=1	16244	4.8999	537.901	30	11	100	35.5933	232	8	72.6402	0.0118733
P00711	LALBA_BOVIN	Alpha-lactalbumin OS=Bos taurus GN=LALBA PE=1 SV=2	16235	4.7432	529.737	31	11	100	35.3804	234	9	73.3392	0.0118438
F6I8C5	F6I8C5_BOVIN	Zinc finger protein 496 (Fragment) OS=Bos taurus GN=znf496 PE=2 SV=1	21372	4.7695	518.627	30	20	96.8421	46.8584	246	0	74.7683	0.0123826
Q9XSC9	TCO2_BOVIN	Transcobalamin-2 OS=Bos taurus GN=TCN2 PE=1 SV=1	47928	9.3735	507.377	81	40	95.8333	43.0227	699	19	77.5193	0.0127085
A0A023VWT2	A0A023VWT2_BOVIN	Serum amyloid A protein OS=Bos taurus PE=2 SV=1	14638	9.8027	506.579	37	18	93.1298	39.009	219	5	69.0717	0.0122576
P21214	TGFB2_BOVIN	Transforming growth factor beta-2 OS=Bos taurus GN=TGFB2 PE=1 SV=3	47661	8.5107	503.698	72	28	94.9275	42.7014	545	14	73.0354	0.0127471
Q6VLX2	Q6VLX2_BOVIN	Prolactin (Fragment) OS=Bos taurus GN=prolactin PE=3 SV=1	11248	4.7417	503.015	25	11	100	23.7065	208	11	76.5603	0.0111598
P30122	CEL_BOVIN	Bile salt-activated lipase (Fragment) OS=Bos taurus GN=CEL PE=1 SV=2	65120	5.1738	482.843	85	32	98.1575	26.251	768	23	71.0148	0.0128083
Q4GZT4	ABCG2_BOVIN	ATP-binding cassette sub-family G member 2 OS=Bos taurus GN=ABCG2 PE=3 SV=2	72678	8.7554	472.484	95	50	97.7099	42.6116	769	19	72.0729	0.0125739
P11151	LIPL_BOVIN	Lipoprotein lipase OS=Bos taurus GN=LPL PE=1 SV=2	53343	8.5591	471.987	82	31	97.2803	34.2199	712	16	74.7753	0.0132696
Q2P9V4	Q2P9V4_BOVIN	Growth hormone receptor OS=Bos taurus GN=GHR PE=4 SV=1	70870	4.4121	467.261	82	35	97.0032	41.7485	821	27	74.0104	0.0120489
Q865B7	PRGC1_BOVIN	Peroxisome proliferator-activated receptor gamma coactivator 1-alpha OS=Bos taurus GN=PPARGC1A PE=2 SV=1	90253	5.8638	466.782	105	55	93.8442	42.1663	918	5	69.9097	0.0121846
P24627	TRFL_BOVIN	Lactotransferrin OS=Bos taurus GN=LTF PE=1 SV=2	78006	8.2251	460.2	123	64	95.7627	42.8033	819	8	69.1165	0.0114112
P00794	CHYM_BOVIN	Chymosin OS=Bos taurus GN=CYM PE=1 SV=3	42152	4.7139	453.991	29	13	96.3255	42.0147	306	4	72.5696	0.0133108
P80025	PERL_BOVIN	Lactoperoxidase OS=Bos taurus GN=LPO PE=1 SV=1	80591	8.5503	442.076	126	53	95.927	32.6349	880	22	70.4185	0.0127158
E1BBG2	MILK1_BOVIN	MICAL-like protein 1 OS=Bos taurus GN=MICALL1 PE=1 SV=2	92037	8.2339	439.24	139	72	96.3658	41.5409	1084	18	73.3934	0.0116986
Q8HXQ5	MRP1_BOVIN	Multidrug resistance-associated protein 1 OS=Bos taurus GN=ABCC1 PE=1 SV=1	171554	7.459	435.756	292	112	97.5817	40.1985	2414	76	71.9815	0.0127627
A5PK46	LIPR2_BOVIN	Pancreatic lipase-related protein 2 OS=Bos taurus GN=PNLIPRP2 PE=2 SV=1	52159	6.4746	426.554	61	33	97.8678	37.4107	544	7	73.2898	0.0127852
A9XTK4	A9XTK4_BOVIN	17-beta hydroxysteroid dehydrogenase OS=Bos taurus GN=HSD17B7 PE=2 SV=1	37634	8.3789	422.636	44	16	91.6168	34.3754	398	12	71.0141	0.0130058
P31096	OSTP_BOVIN	Osteopontin OS=Bos taurus GN=SPP1 PE=1 SV=2	30885	4.2964	422.153	33	15	95.6835	34.4318	297	4	70.9851	0.0111219
P80457	XDH_BOVIN	Xanthine dehydrogenase/oxidase OS=Bos taurus GN=XDH PE=1 SV=4	146696	7.5688	418.951	220	89	94.5195	40.8127	1806	54	71.1202	0.0117459
P18892	BT1A1_BOVIN	Butyrophilin subfamily 1 member A1 OS=Bos taurus GN=BTN1A1 PE=1 SV=2	59238	4.9292	405.054	101	41	96.0076	31.9761	801	22	71.2082	0.0114025
P10152	ANG1_BOVIN	Angiogenin-1 OS=Bos taurus GN=ANG1 PE=1 SV=4	16958	9.0176	402.454	30	10	99.3243	46.8432	196	3	78.6056	0.0135797
Q8HY44	Q8HY44_BOVIN	Complement receptor type 2 (Fragment) OS=Bos taurus GN=cd21 PE=2 SV=1	11608	8.2998	397.295	20	9	98.0952	40.3576	155	5	67.4554	0.0118583
Q9TS52	Q9TS52_BOVIN	Adipocyte differentiation-related protein (Fragments) OS=Bos taurus PE=1 SV=1	14988	4.27	397.176	18	6	91.1111	34.7614	200	8	67.3261	0.0117298
Q8HYW0	FA13A_BOVIN	Protein FAM13A OS=Bos taurus GN=FAM13A PE=2 SV=1	80049	5.2998	396.916	134	55	91.8221	36.4675	1152	32	71.1761	0.0124292
Q2PBP0	Q2PBP0_BOVIN	Prolactin receptor (Fragment) OS=Bos taurus GN=prlr PE=4 SV=1	33881	7.6611	393.088	59	20	99.3243	33.5089	532	15	74.0689	0.0119361
Q95114	MFGM_BOVIN	Lactadherin OS=Bos taurus GN=MFGE8 PE=1 SV=2	47380	6.7983	382.613	71	32	98.5948	36.599	540	15	71.2881	0.0119763
Q95115	STA5A_BOVIN	Signal transducer and activator of transcription 5A OS=Bos taurus GN=STAT5A PE=2 SV=2	90643	5.814	372.747	127	56	98.2368	37.22	1064	26	73.1939	0.0114311
Q8WML4	MUC1_BOVIN	Mucin-1 OS=Bos taurus GN=MUC1 PE=1 SV=1	58056	6.8525	342.494	47	21	58.1034	50.8584	424	7	72.8244	0.0130554
Q6B411	LYSM_BOVIN	Lysozyme C, milk isozyme OS=Bos taurus PE=2 SV=1	16771	10.2188	336.522	29	14	95.9459	32.7389	166	1	75.6811	0.011994
Q07537	GALT1_BOVIN	Polypeptide N-acetylgalactosaminyltransferase 1 OS=Bos taurus GN=GALNT1 PE=1 SV=1	64150	7.5601	327.18	115	39	95.7066	32.4381	896	41	68.7346	0.0118671
Q8HY41	Q8HY41_BOVIN	Leukocyte integrin alpha-M chain (Fragment) OS=Bos taurus GN=cd11b PE=2 SV=1	8937	7.6392	321.273	8	6	92.4051	22.8239	44	0	66.872	0.00988452
Q2WFX3	Q2WFX3_BOVIN	IL-1 receptor 2 (Fragment) OS=Bos taurus GN=IL-1R2 PE=2 SV=1	36799	6.3926	316.229	43	20	94.1538	38.4307	367	6	71.6769	0.0161164
P59761	LGEN_BOVIN	Lactogenin (Fragments) OS=Bos taurus PE=1 SV=1	8664	5.9004	305.246	11	6	94.5205	18.2396	60	0	70.2399	0.0103704
P80929	ANG2_BOVIN	Angiogenin-2 OS=Bos taurus GN=ANG2 PE=1 SV=1	14513	10.0825	304.582	24	10	90.2439	35.7486	148	4	75.005	0.0116545
Q58HC6	Q58HC6_BOVIN	Glycosylphosphatidylinositol-anchored molecule-like protein (Fragment) OS=Bos taurus GN=GML PE=4 SV=1	6686	7.7388	298.302	13	6	100	29.7664	90	5	68.7843	0.0127489
Q7JAT1	Q7JAT1_BOVIN	ATP synthase subunit a OS=Bos taurus GN=ATP6 PE=4 SV=1	24771	10.3799	274.375	28	6	70.354	35.5363	325	18	76.564	0.0107991
P02702	FOLR1_BOVIN	Folate receptor alpha OS=Bos taurus GN=FOLR1 PE=1 SV=3	27903	7.7124	271.19	46	19	97.9253	31.4996	342	9	73.5307	0.0111523
Q28037	VDR_BOVIN	Vitamin D3 receptor OS=Bos taurus GN=VDR PE=2 SV=2	48286	5.6426	257.709	64	29	90.8451	45.2935	426	15	74.7789	0.0130477
Q9BEG3	Q9BEG3_BOVIN	5-lipoxygenase (Fragment) OS=Bos taurus PE=2 SV=1	49968	5.5005	256.708	89	33	96.7442	37.7088	677	25	71.4845	0.0122115
P59760	GLYL_BOVIN	Glycolactin (Fragments) OS=Bos taurus PE=1 SV=1	5570	9.5215	250.79	9	5	95.9184	23.828	44	2	65.991	0.0124867
Q8HY43	Q8HY43_BOVIN	Early growth response protein 1 (Fragment) OS=Bos taurus GN=egr1 PE=2 SV=1	4060	9.5566	249.117	5	3	100	24.8746	36	0	59.6015	0.0129643
Q8HY42	Q8HY42_BOVIN	CD4 antigen (Fragment) OS=Bos taurus GN=cd4 PE=2 SV=1	8153	9.7017	210.749	10	3	92.9577	29.7983	63	2	84.2231	0.0125199
P46201	UTMP_BOVIN	Uterine milk protein OS=Bos taurus PE=2 SV=1	52331	10.2217	204.583	108	38	94.1176	36.3817	778	37	71.2831	0.0131714
Q9TS73	Q9TS73_BOVIN	Trypsin inhibitor (Fragments) OS=Bos taurus PE=1 SV=1	4808	11.6602	204.008	5	5	80.4878	24.0052	35	0	65.4938	0.0147245
C6KGD7	C6KGD7_BOVIN	Histatherin OS=Bos taurus PE=2 SV=1	7213	10.5015	166.573	9	5	86.2069	36.7024	51	2	72.3312	0.012223

## Sheet: Table S8
Peptide information of milk proteins in Kashmiri (Sample 2)
Accession	Entry	Description	mW (Da)	pI (pH)	PLGS Score	Peptides	Theoretical Peptides	Coverage (%)	Precursor RMS Mass Error (ppm)	Products	Modified Peptides	Products RMS Mass Error (ppm)	Products RMS RT Error (min)
P02754	LACB_BOVIN	Beta-lactoglobulin OS=Bos taurus GN=LGB PE=1 SV=3	19870	4.7373	6528	43	12	98.3146	21.6722	498	8	58.7231	0.0105254
B5B3R8	B5B3R8_BOVIN	Alpha S1 casein OS=Bos taurus GN=CSN1S1 PE=2 SV=1	24427	4.853	5223.35	49	17	98.5981	23.109	506	13	62.5008	0.011027
P02662	CASA1_BOVIN	Alpha-S1-casein OS=Bos taurus GN=CSN1S1 PE=1 SV=2	24513	4.7944	4787.06	54	17	98.5981	23.9238	525	14	63.2708	0.0104365
P02668	CASK_BOVIN	Kappa-casein OS=Bos taurus GN=CSN3 PE=1 SV=1	21255	6.356	4609.45	35	8	100	28.28	374	8	62.4779	0.0100012
P02666	CASB_BOVIN	Beta-casein OS=Bos taurus GN=CSN2 PE=1 SV=2	25091	5.1021	2008.18	39	13	98.2143	33.6733	334	9	68.4916	0.0100466
Q8HYJ9	FMO3_BOVIN	Dimethylaniline monooxygenase [N-oxide-forming] 3 OS=Bos taurus GN=FMO3 PE=2 SV=1	60053	7.9907	1173.57	99	45	97.5564	34.9643	828	22	73.3734	0.0126398
P02663	CASA2_BOVIN	Alpha-S2-casein OS=Bos taurus GN=CSN1S2 PE=1 SV=2	26002	8.6602	1048.99	46	20	96.8468	27.9665	369	4	70.9077	0.0122993
Q6VLX2	Q6VLX2_BOVIN	Prolactin (Fragment) OS=Bos taurus GN=prolactin PE=3 SV=1	11248	4.7417	893.287	25	11	100	30.667	184	8	75.0739	0.0113083
F6I8C6	F6I8C6_BOVIN	Zinc finger protein 496 OS=Bos taurus GN=znf496 PE=2 SV=1	66348	5.2354	884.093	81	45	95.9114	43.814	731	4	74.56	0.0138679
F7VJQ6	F7VJQ6_BOVIN	Zinc finger protein 496 OS=Bos taurus GN=znf496 PE=2 SV=1	66319	5.2354	863.319	82	45	95.9114	43.2284	746	5	74.438	0.0138138
Q58HC6	Q58HC6_BOVIN	Glycosylphosphatidylinositol-anchored molecule-like protein (Fragment) OS=Bos taurus GN=GML PE=4 SV=1	6686	7.7388	807.742	11	6	100	34.9777	76	1	65.9728	0.00965522
P80195	GLCM1_BOVIN	Glycosylation-dependent cell adhesion molecule 1 OS=Bos taurus GN=GLYCAM1 PE=1 SV=2	17141	6.2402	798.887	33	16	100	46.99	263	2	69.1571	0.0125146
A0A023VWT2	A0A023VWT2_BOVIN	Serum amyloid A protein OS=Bos taurus PE=2 SV=1	14638	9.8027	776.345	33	18	100	34.6474	249	5	69.8745	0.0117572
Q8MK44	DGAT1_BOVIN	Diacylglycerol O-acyltransferase 1 OS=Bos taurus GN=DGAT1 PE=2 SV=2	55566	9.6929	732.764	87	42	96.1145	41.9254	788	25	76.842	0.0115102
P00711	LALBA_BOVIN	Alpha-lactalbumin OS=Bos taurus GN=LALBA PE=1 SV=2	16235	4.7432	659.92	28	11	100	34.8923	181	6	74.3797	0.010638
G9G9X6	G9G9X6_BOVIN	Alpha-lactalbumin protein variant D OS=Bos taurus GN=LALBA PE=3 SV=1	16244	4.8999	646.221	29	11	100	32.0945	204	6	73.6911	0.0105529
Q9TUM6	PLIN2_BOVIN	Perilipin-2 OS=Bos taurus GN=PLIN2 PE=2 SV=1	49337	8.7466	627.9	93	41	99.3333	32.6082	839	26	72.6577	0.0118048
P30122	CEL_BOVIN	Bile salt-activated lipase (Fragment) OS=Bos taurus GN=CEL PE=1 SV=2	65120	5.1738	561.7	90	32	98.66	34.7612	882	26	71.4793	0.0122149
Q2PBN9	Q2PBN9_BOVIN	Prolactin receptor (Fragment) OS=Bos taurus GN=prlr PE=4 SV=1	65127	5.3188	560.259	99	39	98.7952	41.8952	839	28	72.7723	0.0126753
Q9XSC9	TCO2_BOVIN	Transcobalamin-2 OS=Bos taurus GN=TCN2 PE=1 SV=1	47928	9.3735	547.314	75	40	94.6759	37.3684	743	20	71.6327	0.0139802
P59761	LGEN_BOVIN	Lactogenin (Fragments) OS=Bos taurus PE=1 SV=1	8664	5.9004	545.288	12	6	94.5205	17.2245	99	1	69.6292	0.0153403
Q9TUI9	APEL_BOVIN	Apelin OS=Bos taurus GN=APLN PE=1 SV=1	8737	11.792	542.364	14	5	89.6104	49.3133	86	1	66.3114	0.0113331
Q5GN72	Q5GN72_BOVIN	Alpha-1-acid glycoprotein OS=Bos taurus GN=agp PE=2 SV=2	23143	5.3599	521.867	52	20	100	36.4663	423	11	69.7017	0.0118127
P80457	XDH_BOVIN	Xanthine dehydrogenase/oxidase OS=Bos taurus GN=XDH PE=1 SV=4	146696	7.5688	520.872	229	89	94.7447	40.0429	1945	54	70.8919	0.0118048
P21214	TGFB2_BOVIN	Transforming growth factor beta-2 OS=Bos taurus GN=TGFB2 PE=1 SV=3	47661	8.5107	491.099	77	28	94.4444	34.8844	537	16	70.6737	0.0119655
P24627	TRFL_BOVIN	Lactotransferrin OS=Bos taurus GN=LTF PE=1 SV=2	78006	8.2251	487.722	111	64	97.0339	36.2584	848	6	70.9336	0.0114905
Q865B7	PRGC1_BOVIN	Peroxisome proliferator-activated receptor gamma coactivator 1-alpha OS=Bos taurus GN=PPARGC1A PE=2 SV=1	90253	5.8638	487.692	111	55	93.9698	37.9926	900	4	72.2527	0.0123901
Q4GZT3	PKD2_BOVIN	Polycystin-2 OS=Bos taurus GN=PKD2 PE=2 SV=1	109720	5.2808	487.572	178	72	94.1237	38.9233	1494	50	73.1178	0.0130389
F6I8C5	F6I8C5_BOVIN	Zinc finger protein 496 (Fragment) OS=Bos taurus GN=znf496 PE=2 SV=1	21372	4.7695	486.663	32	20	98.4211	46.0456	278	0	76.6318	0.0152767
Q2WFX3	Q2WFX3_BOVIN	IL-1 receptor 2 (Fragment) OS=Bos taurus GN=IL-1R2 PE=2 SV=1	36799	6.3926	479.774	43	20	96	21.1612	389	6	72.2709	0.0147181
P18892	BT1A1_BOVIN	Butyrophilin subfamily 1 member A1 OS=Bos taurus GN=BTN1A1 PE=1 SV=2	59238	4.9292	471.588	95	41	96.3878	41.8922	782	30	71.5399	0.0112933
Q2P9V4	Q2P9V4_BOVIN	Growth hormone receptor OS=Bos taurus GN=GHR PE=4 SV=1	70870	4.4121	468.564	77	35	98.265	39.0932	767	20	72.7834	0.0122388
P80025	PERL_BOVIN	Lactoperoxidase OS=Bos taurus GN=LPO PE=1 SV=1	80591	8.5503	465.29	119	53	94.1011	37.2773	1005	25	69.9119	0.0127285
Q4GZT4	ABCG2_BOVIN	ATP-binding cassette sub-family G member 2 OS=Bos taurus GN=ABCG2 PE=3 SV=2	72678	8.7554	459.819	96	50	97.7099	41.1218	918	26	73.1013	0.0119414
Q8HYW0	FA13A_BOVIN	Protein FAM13A OS=Bos taurus GN=FAM13A PE=2 SV=1	80049	5.2998	458.17	129	55	93.8307	38.1748	1147	27	70.3682	0.0125298
Q8HXQ5	MRP1_BOVIN	Multidrug resistance-associated protein 1 OS=Bos taurus GN=ABCC1 PE=1 SV=1	171554	7.459	457.773	277	112	97.7778	36.3481	2323	71	72.19	0.0124007
P02702	FOLR1_BOVIN	Folate receptor alpha OS=Bos taurus GN=FOLR1 PE=1 SV=3	27903	7.7124	450.545	45	19	99.5851	41.5093	342	5	74.5967	0.0128335
Q8HY44	Q8HY44_BOVIN	Complement receptor type 2 (Fragment) OS=Bos taurus GN=cd21 PE=2 SV=1	11608	8.2998	441.016	21	9	98.0952	47.7257	175	4	71.5861	0.0122126
P31096	OSTP_BOVIN	Osteopontin OS=Bos taurus GN=SPP1 PE=1 SV=2	30885	4.2964	433.008	34	15	67.9856	41.5184	323	4	67.3721	0.0125255
E1BBG2	MILK1_BOVIN	MICAL-like protein 1 OS=Bos taurus GN=MICALL1 PE=1 SV=2	92037	8.2339	431.293	130	72	96.7175	43.3909	993	14	73.79	0.0112997
P80209	CATD_BOVIN	Cathepsin D OS=Bos taurus GN=CTSD PE=1 SV=2	42463	6.6577	429.06	76	25	93.8462	41.387	681	25	69.5603	0.0116677
A5PK46	LIPR2_BOVIN	Pancreatic lipase-related protein 2 OS=Bos taurus GN=PNLIPRP2 PE=2 SV=1	52159	6.4746	401.927	63	33	97.8678	38.7052	540	9	73.5212	0.0110955
Q8HY43	Q8HY43_BOVIN	Early growth response protein 1 (Fragment) OS=Bos taurus GN=egr1 PE=2 SV=1	4060	9.5566	400.551	5	3	100	6.0209	39	0	59.928	0.0139803
P26201	CD36_BOVIN	Platelet glycoprotein 4 OS=Bos taurus GN=CD36 PE=1 SV=5	52906	8.0903	391.429	69	21	98.0932	41.3728	609	15	71.7589	0.0117439
P11151	LIPL_BOVIN	Lipoprotein lipase OS=Bos taurus GN=LPL PE=1 SV=2	53343	8.5591	389.948	78	31	97.2803	26.9438	628	14	72.518	0.0125818
Q95114	MFGM_BOVIN	Lactadherin OS=Bos taurus GN=MFGE8 PE=1 SV=2	47380	6.7983	374.644	78	32	98.5948	28.537	655	18	66.9983	0.0118774
Q2PBP0	Q2PBP0_BOVIN	Prolactin receptor (Fragment) OS=Bos taurus GN=prlr PE=4 SV=1	33881	7.6611	368.144	58	20	99.3243	42.9686	434	16	73.4022	0.0114174
Q9TTC5	BTC_BOVIN	Probetacellulin OS=Bos taurus GN=BTC PE=2 SV=1	19626	8.1152	360.712	21	12	90.4494	34.0026	172	4	73.9015	0.0124874
Q8HYK1	Q8HYK1_BOVIN	Flavin-containing monooxygenase 3 (Fragment) OS=Bos taurus GN=FMO3 PE=4 SV=1	11341	4.0298	347.895	9	7	100	35.8211	72	0	66.6757	0.0132338
Q28037	VDR_BOVIN	Vitamin D3 receptor OS=Bos taurus GN=VDR PE=2 SV=2	48286	5.6426	346.234	67	29	96.9484	45.067	500	14	75.7501	0.0110345
A9XTK4	A9XTK4_BOVIN	17-beta hydroxysteroid dehydrogenase OS=Bos taurus GN=HSD17B7 PE=2 SV=1	37634	8.3789	342.522	44	16	96.1078	39.2297	398	8	73.5959	0.0118137
Q8WML4	MUC1_BOVIN	Mucin-1 OS=Bos taurus GN=MUC1 PE=1 SV=1	58056	6.8525	328.689	41	21	56.5517	41.0369	399	8	72.431	0.0115322
G4XKY4	G4XKY4_BOVIN	Prolactin (Fragment) OS=Bos taurus GN=Prol PE=3 SV=1	6494	4.7124	326.927	18	6	100	28.3106	106	6	77.5672	0.0130723
Q07537	GALT1_BOVIN	Polypeptide N-acetylgalactosaminyltransferase 1 OS=Bos taurus GN=GALNT1 PE=1 SV=1	64150	7.5601	320.824	113	39	97.4955	32.9229	941	32	69.9961	0.0130332
Q9BEG3	Q9BEG3_BOVIN	5-lipoxygenase (Fragment) OS=Bos taurus PE=2 SV=1	49968	5.5005	320.641	88	33	98.1395	37.2381	634	25	70.2607	0.0120318
Q95115	STA5A_BOVIN	Signal transducer and activator of transcription 5A OS=Bos taurus GN=STAT5A PE=2 SV=2	90643	5.814	317.156	128	56	97.9849	42.3306	1089	24	72.0826	0.0131368
Q9TS52	Q9TS52_BOVIN	Adipocyte differentiation-related protein (Fragments) OS=Bos taurus PE=1 SV=1	14988	4.27	303.323	19	6	91.1111	24.1157	196	9	72.1957	0.0117444
P59760	GLYL_BOVIN	Glycolactin (Fragments) OS=Bos taurus PE=1 SV=1	5570	9.5215	297.936	8	5	95.9184	41.6233	34	1	59.0351	0.0124242
P80929	ANG2_BOVIN	Angiogenin-2 OS=Bos taurus GN=ANG2 PE=1 SV=1	14513	10.0825	291.762	22	10	91.8699	52.625	130	2	74.3391	0.0102546
Q8HY41	Q8HY41_BOVIN	Leukocyte integrin alpha-M chain (Fragment) OS=Bos taurus GN=cd11b PE=2 SV=1	8937	7.6392	290.942	11	6	94.9367	20.8543	88	0	72.0302	0.0129652
Q9TS73	Q9TS73_BOVIN	Trypsin inhibitor (Fragments) OS=Bos taurus PE=1 SV=1	4808	11.6602	284.705	6	5	90.2439	57.9999	31	0	77.3789	0.00974497
P46201	UTMP_BOVIN	Uterine milk protein OS=Bos taurus PE=2 SV=1	52331	10.2217	278.02	122	38	90.6318	38.2032	922	49	65.4828	0.0130636
P00794	CHYM_BOVIN	Chymosin OS=Bos taurus GN=CYM PE=1 SV=3	42152	4.7139	250.48	28	13	74.5407	32.8744	206	3	67.413	0.0105192
Q6B411	LYSM_BOVIN	Lysozyme C, milk isozyme OS=Bos taurus PE=2 SV=1	16771	10.2188	242.026	28	14	97.973	30.0917	171	1	71.6685	0.011648
P10152	ANG1_BOVIN	Angiogenin-1 OS=Bos taurus GN=ANG1 PE=1 SV=4	16958	9.0176	238.559	25	10	99.3243	38.7484	171	2	72.0488	0.0113429
C6KGD7	C6KGD7_BOVIN	Histatherin OS=Bos taurus PE=2 SV=1	7213	10.5015	191.372	6	5	86.2069	18.1727	26	0	56.5129	0.011555

## Sheet: Table S9
Peptide information of milk proteins in Kashmiri (Sample 3)
Accession	Entry	Description	mW (Da)	pI (pH)	PLGS Score	Peptides	Theoretical Peptides	Coverage (%)	Precursor RMS Mass Error (ppm)	Products	Modified Peptides	Products RMS Mass Error (ppm)	Products RMS RT Error (min)
B5B3R8	B5B3R8_BOVIN	Alpha S1 casein OS=Bos taurus GN=CSN1S1 PE=2 SV=1	24427	4.853	5935.98	51	17	97.6636	29.243	488	8	59.7973	0.0125514
P02662	CASA1_BOVIN	Alpha-S1-casein OS=Bos taurus GN=CSN1S1 PE=1 SV=2	24513	4.7944	5649.1	50	17	97.6636	29.376	464	7	59.4587	0.0117768
P02754	LACB_BOVIN	Beta-lactoglobulin OS=Bos taurus GN=LGB PE=1 SV=3	19870	4.7373	5497.25	37	12	98.3146	24.3152	419	7	58.6487	0.00910099
A0A140T8A9	A0A140T8A9_BOVIN	Kappa-casein OS=Bos taurus GN=CSN3 PE=3 SV=1	21223	7.2437	4234.78	34	8	100	29.5173	346	8	64.7863	0.0114263
T1T0C1	T1T0C1_BOVIN	Beta-casein OS=Bos taurus GN=csn2 PE=2 SV=1	24985	5.2573	1971.92	29	12	95.5357	20.8243	300	7	64.6362	0.0104504
Q8HYJ9	FMO3_BOVIN	Dimethylaniline monooxygenase [N-oxide-forming] 3 OS=Bos taurus GN=FMO3 PE=2 SV=1	60053	7.9907	1081.54	84	45	96.6165	34.8914	646	19	71.332	0.0114182
F7VJQ6	F7VJQ6_BOVIN	Zinc finger protein 496 OS=Bos taurus GN=znf496 PE=2 SV=1	66319	5.2354	981.32	79	45	95.0596	42.4205	600	6	69.4617	0.0134501
P02663	CASA2_BOVIN	Alpha-S2-casein OS=Bos taurus GN=CSN1S2 PE=1 SV=2	26002	8.6602	882.698	46	20	91.4414	36.4373	368	7	71.3011	0.0104326
Q58HC6	Q58HC6_BOVIN	Glycosylphosphatidylinositol-anchored molecule-like protein (Fragment) OS=Bos taurus GN=GML PE=4 SV=1	6686	7.7388	765.336	13	6	100	35.5401	103	4	68.2679	0.0124115
Q9TUM6	PLIN2_BOVIN	Perilipin-2 OS=Bos taurus GN=PLIN2 PE=2 SV=1	49337	8.7466	755.751	78	41	97.5556	34.7305	717	21	72.4242	0.0119912
Q5GN72	Q5GN72_BOVIN	Alpha-1-acid glycoprotein OS=Bos taurus GN=agp PE=2 SV=2	23143	5.3599	703.255	51	20	100	41.6973	452	10	71.8896	0.0127636
Q8MK44	DGAT1_BOVIN	Diacylglycerol O-acyltransferase 1 OS=Bos taurus GN=DGAT1 PE=2 SV=2	55566	9.6929	662.889	81	42	93.865	35.0893	855	21	74.2504	0.0123448
P80195	GLCM1_BOVIN	Glycosylation-dependent cell adhesion molecule 1 OS=Bos taurus GN=GLYCAM1 PE=1 SV=2	17141	6.2402	634.766	25	16	96.732	38.0584	162	1	71.7973	0.0104084
P26201	CD36_BOVIN	Platelet glycoprotein 4 OS=Bos taurus GN=CD36 PE=1 SV=5	52906	8.0903	597.169	67	21	94.9153	36.6847	609	14	74.7545	0.0122783
Q2PBN9	Q2PBN9_BOVIN	Prolactin receptor (Fragment) OS=Bos taurus GN=prlr PE=4 SV=1	65127	5.3188	563.341	97	39	97.7625	34.5105	918	23	71.797	0.0137464
P31096	OSTP_BOVIN	Osteopontin OS=Bos taurus GN=SPP1 PE=1 SV=2	30885	4.2964	562.336	32	15	94.2446	42.047	277	4	68.8754	0.0118018
P02702	FOLR1_BOVIN	Folate receptor alpha OS=Bos taurus GN=FOLR1 PE=1 SV=3	27903	7.7124	556.563	45	19	98.7552	34.0602	343	6	72.6411	0.0123801
Q4GZT3	PKD2_BOVIN	Polycystin-2 OS=Bos taurus GN=PKD2 PE=2 SV=1	109720	5.2808	542.14	172	72	95.7732	34.9321	1417	46	69.9291	0.011954
P24627	TRFL_BOVIN	Lactotransferrin OS=Bos taurus GN=LTF PE=1 SV=2	78006	8.2251	530.536	109	64	95.7627	36.3775	754	6	67.9704	0.0115763
Q6VLX2	Q6VLX2_BOVIN	Prolactin (Fragment) OS=Bos taurus GN=prolactin PE=3 SV=1	11248	4.7417	524.295	25	11	96.9697	30.9213	194	7	71.7904	0.0116305
P30122	CEL_BOVIN	Bile salt-activated lipase (Fragment) OS=Bos taurus GN=CEL PE=1 SV=2	65120	5.1738	507.241	89	32	97.4874	32.8772	843	24	70.0969	0.0126891
Q8HYW0	FA13A_BOVIN	Protein FAM13A OS=Bos taurus GN=FAM13A PE=2 SV=1	80049	5.2998	493.45	132	55	91.6786	38.3311	1039	33	71.0585	0.0112895
P80025	PERL_BOVIN	Lactoperoxidase OS=Bos taurus GN=LPO PE=1 SV=1	80591	8.5503	492.364	119	53	94.1011	32.7962	878	24	69.0279	0.012516
P21214	TGFB2_BOVIN	Transforming growth factor beta-2 OS=Bos taurus GN=TGFB2 PE=1 SV=3	47661	8.5107	489.712	75	28	92.029	35.7069	594	16	71.6212	0.0129352
Q8HYK1	Q8HYK1_BOVIN	Flavin-containing monooxygenase 3 (Fragment) OS=Bos taurus GN=FMO3 PE=4 SV=1	11341	4.0298	488.823	10	7	100	30.3213	80	0	81.7906	0.0102126
Q2P9V4	Q2P9V4_BOVIN	Growth hormone receptor OS=Bos taurus GN=GHR PE=4 SV=1	70870	4.4121	488.398	78	35	86.5931	32.4881	705	22	74.4126	0.0115193
A0A023VWT2	A0A023VWT2_BOVIN	Serum amyloid A protein OS=Bos taurus PE=2 SV=1	14638	9.8027	486.863	35	18	99.2366	41.1051	235	7	71.2051	0.0126322
Q7JAT1	Q7JAT1_BOVIN	ATP synthase subunit a OS=Bos taurus GN=ATP6 PE=4 SV=1	24771	10.3799	476.746	16	6	99.115	29.0435	167	6	75.8845	0.0115785
P18892	BT1A1_BOVIN	Butyrophilin subfamily 1 member A1 OS=Bos taurus GN=BTN1A1 PE=1 SV=2	59238	4.9292	474.973	91	41	96.9582	39.5648	769	20	71.0848	0.0121758
Q9XSC9	TCO2_BOVIN	Transcobalamin-2 OS=Bos taurus GN=TCN2 PE=1 SV=1	47928	9.3735	466.183	81	40	94.4444	30.0715	768	21	71.1985	0.0126692
Q4GZT4	ABCG2_BOVIN	ATP-binding cassette sub-family G member 2 OS=Bos taurus GN=ABCG2 PE=3 SV=2	72678	8.7554	448.509	89	50	97.4046	47.7668	790	18	75.0582	0.0113469
Q2WFX3	Q2WFX3_BOVIN	IL-1 receptor 2 (Fragment) OS=Bos taurus GN=IL-1R2 PE=2 SV=1	36799	6.3926	427.359	51	20	96	31.2839	435	8	67.4103	0.0145261
P11151	LIPL_BOVIN	Lipoprotein lipase OS=Bos taurus GN=LPL PE=1 SV=2	53343	8.5591	425.957	77	31	95.6067	36.1768	586	9	71.0209	0.011331
G9G9X6	G9G9X6_BOVIN	Alpha-lactalbumin protein variant D OS=Bos taurus GN=LALBA PE=3 SV=1	16244	4.8999	423.52	27	11	100	38.9698	184	7	71.5495	0.0116244
P80209	CATD_BOVIN	Cathepsin D OS=Bos taurus GN=CTSD PE=1 SV=2	42463	6.6577	417.496	63	25	92.5641	34.7067	529	20	67.622	0.0111844
P80929	ANG2_BOVIN	Angiogenin-2 OS=Bos taurus GN=ANG2 PE=1 SV=1	14513	10.0825	414.506	22	10	90.2439	28.7964	144	3	67.4938	0.0115158
Q9TTC5	BTC_BOVIN	Probetacellulin OS=Bos taurus GN=BTC PE=2 SV=1	19626	8.1152	405.728	21	12	89.3258	39.6084	180	4	78.3386	0.0110467
Q95114	MFGM_BOVIN	Lactadherin OS=Bos taurus GN=MFGE8 PE=1 SV=2	47380	6.7983	401.722	72	32	98.5948	26.7744	561	15	67.6971	0.0121885
Q9BDG3	Q9BDG3_BOVIN	Beta lactoglobulin D (Fragment) OS=Bos taurus GN=bLG D PE=4 SV=1	6300	4.3403	401.048	8	4	96.4912	35.7396	65	2	72.1515	0.010723
E1BBG2	MILK1_BOVIN	MICAL-like protein 1 OS=Bos taurus GN=MICALL1 PE=1 SV=2	92037	8.2339	400.92	127	72	92.966	40.5441	949	18	71.3299	0.0113128
P80457	XDH_BOVIN	Xanthine dehydrogenase/oxidase OS=Bos taurus GN=XDH PE=1 SV=4	146696	7.5688	394.07	224	89	95.3453	42.3156	1808	54	71.9281	0.0120966
Q9TS52	Q9TS52_BOVIN	Adipocyte differentiation-related protein (Fragments) OS=Bos taurus PE=1 SV=1	14988	4.27	378.898	16	6	91.1111	24.4065	141	7	75.7135	0.00990172
Q8HXQ5	MRP1_BOVIN	Multidrug resistance-associated protein 1 OS=Bos taurus GN=ABCC1 PE=1 SV=1	171554	7.459	362.942	273	112	97.0588	38.1079	2169	76	69.4009	0.0122993
Q8WML4	MUC1_BOVIN	Mucin-1 OS=Bos taurus GN=MUC1 PE=1 SV=1	58056	6.8525	354.099	43	21	58.1034	42.8296	367	6	71.7868	0.0116515
Q9TS73	Q9TS73_BOVIN	Trypsin inhibitor (Fragments) OS=Bos taurus PE=1 SV=1	4808	11.6602	348.858	10	5	100	46.5066	47	1	59.6994	0.0178558
P00794	CHYM_BOVIN	Chymosin OS=Bos taurus GN=CYM PE=1 SV=3	42152	4.7139	339.596	26	13	76.1155	33.6719	278	3	75.1565	0.0113395
A9XTK4	A9XTK4_BOVIN	17-beta hydroxysteroid dehydrogenase OS=Bos taurus GN=HSD17B7 PE=2 SV=1	37634	8.3789	331.623	47	16	93.4132	37.8589	451	11	72.1801	0.0118444
Q07537	GALT1_BOVIN	Polypeptide N-acetylgalactosaminyltransferase 1 OS=Bos taurus GN=GALNT1 PE=1 SV=1	64150	7.5601	330.919	111	39	96.78	28.7947	841	34	72.302	0.0128256
Q865B7	PRGC1_BOVIN	Peroxisome proliferator-activated receptor gamma coactivator 1-alpha OS=Bos taurus GN=PPARGC1A PE=2 SV=1	90253	5.8638	330.375	103	55	92.9648	46.6658	795	4	73.5369	0.0119157
A5PK46	LIPR2_BOVIN	Pancreatic lipase-related protein 2 OS=Bos taurus GN=PNLIPRP2 PE=2 SV=1	52159	6.4746	322.12	63	33	97.8678	26.847	543	10	74.8869	0.0134272
Q9BEG3	Q9BEG3_BOVIN	5-lipoxygenase (Fragment) OS=Bos taurus PE=2 SV=1	49968	5.5005	318.582	79	33	98.1395	42.558	621	16	71.3493	0.0120538
Q95115	STA5A_BOVIN	Signal transducer and activator of transcription 5A OS=Bos taurus GN=STAT5A PE=2 SV=2	90643	5.814	315.822	118	56	97.733	46.3174	1021	23	73.9001	0.0125907
P59760	GLYL_BOVIN	Glycolactin (Fragments) OS=Bos taurus PE=1 SV=1	5570	9.5215	303.31	8	5	95.9184	17.5684	36	1	72.1467	0.00980575
P46201	UTMP_BOVIN	Uterine milk protein OS=Bos taurus PE=2 SV=1	52331	10.2217	298.334	89	38	88.8889	36.8599	664	33	66.9196	0.0129514
Q8HY44	Q8HY44_BOVIN	Complement receptor type 2 (Fragment) OS=Bos taurus GN=cd21 PE=2 SV=1	11608	8.2998	298.293	24	9	98.0952	36.2089	189	7	74.405	0.0123847
Q6B411	LYSM_BOVIN	Lysozyme C, milk isozyme OS=Bos taurus PE=2 SV=1	16771	10.2188	293.214	30	14	89.1892	43.8534	149	1	70.9116	0.0108708
A0FKN7	A0FKN7_BOVIN	Prolactin receptor (Fragment) OS=Bos taurus GN=PRLR PE=4 SV=1	2576	10.0898	283.077	3	2	100	16.0428	11	0	51.3574	0.0107631
P10152	ANG1_BOVIN	Angiogenin-1 OS=Bos taurus GN=ANG1 PE=1 SV=4	16958	9.0176	283.035	27	10	99.3243	21.6605	181	5	69.1596	0.0111123
Q28037	VDR_BOVIN	Vitamin D3 receptor OS=Bos taurus GN=VDR PE=2 SV=2	48286	5.6426	264.15	60	29	94.6009	44.021	401	10	74.4436	0.0132556
Q8HY41	Q8HY41_BOVIN	Leukocyte integrin alpha-M chain (Fragment) OS=Bos taurus GN=cd11b PE=2 SV=1	8937	7.6392	259.675	8	6	94.9367	53.9418	65	0	70.7935	0.0109816
P59761	LGEN_BOVIN	Lactogenin (Fragments) OS=Bos taurus PE=1 SV=1	8664	5.9004	257.56	11	6	94.5205	21.7094	69	0	79.6083	0.0114196
C6KGD7	C6KGD7_BOVIN	Histatherin OS=Bos taurus PE=2 SV=1	7213	10.5015	223.093	8	5	86.2069	46.7974	44	1	71.5377	0.00977242
Q8HY42	Q8HY42_BOVIN	CD4 antigen (Fragment) OS=Bos taurus GN=cd4 PE=2 SV=1	8153	9.7017	209.514	8	3	76.0563	20.5053	71	2	72.1684	0.0128971
