# Supplementary material for: Comparative milk proteome analysis of Kashmiri and Jersey cattle identifies differential expression of key proteins involved in immune system regulation and milk quality
Source: BMC Genomics. 2020 Feb 14;21:161. doi: 10.1186/s12864-020-6574-4 (PMC7023774; doi:10.1186/s12864-020-6574-4)
Supplement: Supplementary file 2 — Additional file 2 : Table S10. Classification of significantly upregulated proteins in Kashmiri and Jersey cattle. [file 12864_2020_6574_MOESM2_ESM.xlsx]

## Sheet: Table S10
Table S10: Classification of differentially expressed proteins in Kashmiri and Jersey cattle using GO consortium database(PANTHER)
	Protein class	No. of Proteins	Protein ID	Gene	p-value	FDR
Kashmiri Cattle	chaperone (PC00072)	3	P63103,Q76LV2,P68250	YWHAZ,HSP90AA1,YWHAB	0.0041	0.22
	enzyme modulator (PC00095)	8	P46201,P12763,P11017,C4PU73,P62871,Q9TTE1, P18892,Q2UVX4	Uterine milk protein,AHSG,GNB2,Serin peptidase inhibitor,GNB1,SERPINA3-1,BTN1A1,C3	0.00626	0.269
	storage protein (PC00210)	2	P02666,A5PK46	CSN2,PNLIPRP2	0.00281	0.201
Jersey cattle	hydrolase (PC00121)	7	P24627,Q4GZT3,P11151,F1MN60,A5PK46	LTF,PKD2,LPL,ATP2B2,PNLIPRP2,CYM,MFGE8	0.0988	0.33
	oxidoreductase (PC00176)	4	Q8HYJ9,Q5E9B1,P80457,P80025	FMO3,LDHB,XDH,LPO	0.0364	0.652
	enzyme modulator (PC00095)	10	Q4GZT3,P34955,P46201,Q5E9R3,P41361,P28800,C4PU73,P62998,Q2TBH2,P18892	PKD2,SERPINA1,Uterine milk protein,EHD1,SERPINC1,SERPINF2,Serin peptidase inhibitor,RAC1,RRAS,BTN1A1	0.000545	0.0293
	transfer/carrier protein (PC00219)	3	P24627,Q9TUM6,P02754	LTF,PLIN2,LGB	0.0187	0.448
	storage protein (PC00210)	3	P11151,P02662,A5PK46	LPL,CSN1S1,PNLIPRP2	8.14e-05	0.00875
