# Supplementary material for: Comparative milk proteome analysis of Kashmiri and Jersey cattle identifies differential expression of key proteins involved in immune system regulation and milk quality
Source: BMC Genomics. 2020 Feb 14;21:161. doi: 10.1186/s12864-020-6574-4 (PMC7023774; doi:10.1186/s12864-020-6574-4)
Supplement: Supplementary file 3 — Additional file 3. Total proteome obtained from different samples. [file 12864_2020_6574_MOESM3_ESM.xlsx]

## Sheet: Sheet1
Protein	Score	Sequence	Detail	Organism
A5D962	10.8	(K)A(-99.9601)KSSK(R)	PHD_finger_protein_23	BOVIN
A5D962	10.8	(K)AKSSK+-99.9601(R)	PHD_finger_protein_23	BOVIN
A5D962	10.8	(K)-99.9601-AKSSK(R)	PHD_finger_protein_23	BOVIN
A6QLA0	10.8	(K)G(-85.9445)KSSK(K)	Transcriptional_repressor_NF-X1	BOVIN
A6QLA0	10.8	(K)GKSSK+-85.9445(K)	Transcriptional_repressor_NF-X1	BOVIN
A6QLA0	10.8	(K)-85.9445-GKSSK(K)	Transcriptional_repressor_NF-X1	BOVIN
Q2HJ46	10.8	(K)G(-85.9445)SSKK(I)	E3_ubiquitin-protein_ligase_RNF8	BOVIN
Q2HJ46	10.8	(K)GSSKK+-85.9445(I)	E3_ubiquitin-protein_ligase_RNF8	BOVIN
Q2HJ46	10.8	(K)-85.9445-GSSKK(I)	E3_ubiquitin-protein_ligase_RNF8	BOVIN
A3KN22	10.8	(K)G(-85.9445)SSKK(A)	NEDD8-conjugating_enzyme_Ubc12	BOVIN
A3KN22	10.8	(K)GSSKK+-85.9445(A)	NEDD8-conjugating_enzyme_Ubc12	BOVIN
A3KN22	10.8	(K)-85.9445-GSSKK(A)	NEDD8-conjugating_enzyme_Ubc12	BOVIN
Q2KIJ2	10.7	(K)GTHR+-90.5075(D)	Histidine_protein_methyltransferase_1_homolog	BOVIN
Q2KIJ2	10.7	(K)-90.5075-GTHR(D)	Histidine_protein_methyltransferase_1_homolog	BOVIN
Q2KIJ2	10.7	(K)G(-90.5075)THR(D)	Histidine_protein_methyltransferase_1_homolog	BOVIN
Q32PH0	10.7	(K)GTHR+-90.5075(G)	Trafficking_protein_particle_complex_subunit_9	BOVIN
Q32PH0	10.7	(K)-90.5075-GTHR(G)	Trafficking_protein_particle_complex_subunit_9	BOVIN
Q32PH0	10.7	(K)G(-90.5075)THR(G)	Trafficking_protein_particle_complex_subunit_9	BOVIN
Q9TTS3	9.2	(R)GHMK+-92.4942(A)	Acetyl-CoA_carboxylase_1	BOVIN
Q9TTS3	9.2	(R)-92.4942-GHMK(A)	Acetyl-CoA_carboxylase_1	BOVIN
Q9TTS3	9.2	(R)G(-92.4942)HMK(A)	Acetyl-CoA_carboxylase_1	BOVIN
A1A4L5	9.2	(K)GNPGK+-92.5120(D)	Alkylated_DNA_repair_protein_alkB_homolog_8	BOVIN
A1A4L5	9.2	(K)-92.5120-GNPGK(D)	Alkylated_DNA_repair_protein_alkB_homolog_8	BOVIN
A1A4L5	9.2	(K)G(-92.5120)NPGK(D)	Alkylated_DNA_repair_protein_alkB_homolog_8	BOVIN
F1MNN4	9.2	(R)A(-99.9237)SNTK(L)	F-box/WD_repeat-containing_protein_7	BOVIN
F1MNN4	9.2	(R)ASNTK+-99.9237(L)	F-box/WD_repeat-containing_protein_7	BOVIN
F1MNN4	9.2	(R)-99.9237-ASNTK(L)	F-box/WD_repeat-containing_protein_7	BOVIN
P35071	9.2	(K)G(-85.9081)NSTK(S)	Cystic_fibrosis_transmembrane_conductance_regulator	BOVIN
P35071	9.2	(K)GNSTK+-85.9081(S)	Cystic_fibrosis_transmembrane_conductance_regulator	BOVIN
P35071	9.2	(K)-85.9081-GNSTK(S)	Cystic_fibrosis_transmembrane_conductance_regulator	BOVIN
Q3T044	9.2	(K)GLTTEETK+-85.0283(Y)	Putative_monooxygenase_p33MONOX	BOVIN
Q3T044	9.2	(K)-85.0283-GLTTEETK(Y)	Putative_monooxygenase_p33MONOX	BOVIN
Q3T044	9.2	(K)G(-85.0283)LTTEETK(Y)	Putative_monooxygenase_p33MONOX	BOVIN
Q08E12	9.2	(R)GLFQTGQK+-85.0548(G)	DNA_replication_complex_GINS_protein_PSF3	BOVIN
Q08E12	9.2	(R)-85.0548-GLFQTGQK(G)	DNA_replication_complex_GINS_protein_PSF3	BOVIN
Q08E12	9.2	(R)G(-85.0548)LFQTGQK(G)	DNA_replication_complex_GINS_protein_PSF3	BOVIN
Q29RT4	9.2	(R)GFEPVSSR+-85.0184(Q)	Cell_division_cycle-associated_protein_2	BOVIN
Q29RT4	9.2	(R)-85.0184-GFEPVSSR(Q)	Cell_division_cycle-associated_protein_2	BOVIN
Q29RT4	9.2	(R)G(-85.0184)FEPVSSR(Q)	Cell_division_cycle-associated_protein_2	BOVIN
Q9MZ13	9.2	(K)A(-99.0705)AKDVFNK(G)	Voltage-dependent_anion-selective_channel_protein_3	BOVIN
Q9MZ13	9.2	(K)AAKDVFNK+-99.0705(G)	Voltage-dependent_anion-selective_channel_protein_3	BOVIN
Q9MZ13	9.2	(K)-99.0705-AAKDVFNK(G)	Voltage-dependent_anion-selective_channel_protein_3	BOVIN
A5PJV3	9.2	(R)GERFLTR+-85.0661(D)	Probable_imidazolonepropionase	BOVIN
A5PJV3	9.2	(R)-85.0661-GERFLTR(D)	Probable_imidazolonepropionase	BOVIN
A5PJV3	9.2	(R)G(-85.0661)ERFLTR(D)	Probable_imidazolonepropionase	BOVIN
Q148L6	9.1	(K)GEHK+-90.4963(E)	Trans-1,2-dihydrobenzene-1,2-diol_dehydrogenase	BOVIN
Q148L6	9.1	(K)-90.4963-GEHK(E)	Trans-1,2-dihydrobenzene-1,2-diol_dehydrogenase	BOVIN
Q148L6	9.1	(K)G(-90.4963)EHK(E)	Trans-1,2-dihydrobenzene-1,2-diol_dehydrogenase	BOVIN
Q2KIC0	9.1	(R)GHEK+-90.4963(R)	Nuclear_speckle_splicing_regulatory_protein_1	BOVIN
Q2KIC0	9.1	(R)-90.4963-GHEK(R)	Nuclear_speckle_splicing_regulatory_protein_1	BOVIN
Q2KIC0	9.1	(R)G(-90.4963)HEK(R)	Nuclear_speckle_splicing_regulatory_protein_1	BOVIN
Q2HJC9	9.1	(R)GHEK+-90.4963(S)	Polyglutamine-binding_protein_1	BOVIN
Q2HJC9	9.1	(R)-90.4963-GHEK(S)	Polyglutamine-binding_protein_1	BOVIN
Q2HJC9	9.1	(R)G(-90.4963)HEK(S)	Polyglutamine-binding_protein_1	BOVIN
Q2HJC9	9.1	(R)GHEK+-90.4963(S)	Polyglutamine-binding_protein_1	BOVIN
Q2HJC9	9.1	(R)-90.4963-GHEK(S)	Polyglutamine-binding_protein_1	BOVIN
Q2HJC9	9.1	(R)G(-90.4963)HEK(S)	Polyglutamine-binding_protein_1	BOVIN
A7E300	9.1	(K)GHEK+-90.4963(A)	Rho_GTPase-activating_protein_7	BOVIN
A7E300	9.1	(K)-90.4963-GHEK(A)	Rho_GTPase-activating_protein_7	BOVIN
A7E300	9.1	(K)G(-90.4963)HEK(A)	Rho_GTPase-activating_protein_7	BOVIN
O97902	8.2	(K)A(-89.0423)WK(D)	Arf-GAP_with_SH3_domain,_ANK_repeat_and_PH_domain-containing_protein_1	BOVIN
P54229	8.2	(R)A(-89.0423)WK(K)	Cathelicidin-5	BOVIN
Q17QW0	8.2	(R)A(-89.0423)WK(L)	DnaJ_homolog_subfamily_C_member_22	BOVIN
Q95KV1	8.2	(K)A(-89.0423)WK(E)	Inhibitor_of_nuclear_factor_kappa-B_kinase_subunit_alpha	BOVIN
Q3SX11	8.2	(K)A(-89.0423)WK(R)	Ribosome_biogenesis_protein_NSA2_homolog	BOVIN
P49259	8.2	(K)A(-89.0423)WK(S)	Secretory_phospholipase_A2_receptor	BOVIN
Q2KIS1	8.2	(R)A(-89.0423)WK(D)	N-acylglucosamine_2-epimerase	BOVIN
P02784	8.2	(R)A(-89.0423)WK(Y)	Seminal_plasma_protein_PDC-109	BOVIN
P81019	8.2	(K)A(-89.0423)WK(Y)	Seminal_plasma_protein_BSP-30_kDa	BOVIN
Q5E978	8.2	(R)A(-89.0423)WK(Q)	Serine_palmitoyltransferase_small_subunit_A	BOVIN
Q58CP9	8.2	(K)A(-89.0423)WK(S)	Stromal_interaction_molecule_1	BOVIN
A7YW98	8.2	(K)A(-89.0423)WK(L)	Arginine--tRNA_ligase,_cytoplasmic	BOVIN
P0C8Z3	8.2	(K)A(-89.0423)WK(M)	Ubiquitin_carboxyl-terminal_hydrolase_22	BOVIN
O97902	8.2	(K)AWK+-89.0423(D)	Arf-GAP_with_SH3_domain,_ANK_repeat_and_PH_domain-containing_protein_1	BOVIN
O97902	8.2	(K)-89.0423-AWK(D)	Arf-GAP_with_SH3_domain,_ANK_repeat_and_PH_domain-containing_protein_1	BOVIN
P54229	8.2	(R)AWK+-89.0423(K)	Cathelicidin-5	BOVIN
P54229	8.2	(R)-89.0423-AWK(K)	Cathelicidin-5	BOVIN
Q17QW0	8.2	(R)AWK+-89.0423(L)	DnaJ_homolog_subfamily_C_member_22	BOVIN
Q17QW0	8.2	(R)-89.0423-AWK(L)	DnaJ_homolog_subfamily_C_member_22	BOVIN
Q95KV1	8.2	(K)AWK+-89.0423(E)	Inhibitor_of_nuclear_factor_kappa-B_kinase_subunit_alpha	BOVIN
Q95KV1	8.2	(K)-89.0423-AWK(E)	Inhibitor_of_nuclear_factor_kappa-B_kinase_subunit_alpha	BOVIN
Q3SX11	8.2	(K)AWK+-89.0423(R)	Ribosome_biogenesis_protein_NSA2_homolog	BOVIN
Q3SX11	8.2	(K)-89.0423-AWK(R)	Ribosome_biogenesis_protein_NSA2_homolog	BOVIN
P49259	8.2	(K)AWK+-89.0423(S)	Secretory_phospholipase_A2_receptor	BOVIN
P49259	8.2	(K)-89.0423-AWK(S)	Secretory_phospholipase_A2_receptor	BOVIN
Q2KIS1	8.2	(R)AWK+-89.0423(D)	N-acylglucosamine_2-epimerase	BOVIN
Q2KIS1	8.2	(R)-89.0423-AWK(D)	N-acylglucosamine_2-epimerase	BOVIN
P02784	8.2	(R)AWK+-89.0423(Y)	Seminal_plasma_protein_PDC-109	BOVIN
P02784	8.2	(R)-89.0423-AWK(Y)	Seminal_plasma_protein_PDC-109	BOVIN
P81019	8.2	(K)AWK+-89.0423(Y)	Seminal_plasma_protein_BSP-30_kDa	BOVIN
P81019	8.2	(K)-89.0423-AWK(Y)	Seminal_plasma_protein_BSP-30_kDa	BOVIN
Q5E978	8.2	(R)AWK+-89.0423(Q)	Serine_palmitoyltransferase_small_subunit_A	BOVIN
Q5E978	8.2	(R)-89.0423-AWK(Q)	Serine_palmitoyltransferase_small_subunit_A	BOVIN
Q58CP9	8.2	(K)AWK+-89.0423(S)	Stromal_interaction_molecule_1	BOVIN
Q58CP9	8.2	(K)-89.0423-AWK(S)	Stromal_interaction_molecule_1	BOVIN
A7YW98	8.2	(K)AWK+-89.0423(L)	Arginine--tRNA_ligase,_cytoplasmic	BOVIN
A7YW98	8.2	(K)-89.0423-AWK(L)	Arginine--tRNA_ligase,_cytoplasmic	BOVIN
P0C8Z3	8.2	(K)AWK+-89.0423(M)	Ubiquitin_carboxyl-terminal_hydrolase_22	BOVIN
P0C8Z3	8.2	(K)-89.0423-AWK(M)	Ubiquitin_carboxyl-terminal_hydrolase_22	BOVIN
Q01314	8.2	(K)ATGR+-89.0383(Y)	RAC-alpha_serine/threonine-protein_kinase	BOVIN
Q01314	8.2	(K)-89.0383-ATGR(Y)	RAC-alpha_serine/threonine-protein_kinase	BOVIN
Q01314	8.2	(K)A(-89.0383)TGR(Y)	RAC-alpha_serine/threonine-protein_kinase	BOVIN
Q3SZR0	8.2	(R)ASAR+-89.0383(I)	Arginine_vasopressin-induced_protein_1	BOVIN
Q3SZR0	8.2	(R)-89.0383-ASAR(I)	Arginine_vasopressin-induced_protein_1	BOVIN
Q3SZR0	8.2	(R)A(-89.0383)SAR(I)	Arginine_vasopressin-induced_protein_1	BOVIN
Q5E9N0	8.2	(R)AGTR+-89.0383(E)	Bystin	BOVIN
Q5E9N0	8.2	(R)-89.0383-AGTR(E)	Bystin	BOVIN
Q5E9N0	8.2	(R)A(-89.0383)GTR(E)	Bystin	BOVIN
Q3ZBU3	8.2	(K)AASR+-89.0383(N)	Uncharacterized_protein_C16orf59_homolog	BOVIN
Q3ZBU3	8.2	(K)-89.0383-AASR(N)	Uncharacterized_protein_C16orf59_homolog	BOVIN
Q3ZBU3	8.2	(K)A(-89.0383)ASR(N)	Uncharacterized_protein_C16orf59_homolog	BOVIN
E1BB52	7.7	(K)-96.0094-ATKK(A)	Cyclin-dependent_kinase_13	BOVIN
E1BB52	7.7	(K)ATKK+-96.0094(A)	Cyclin-dependent_kinase_13	BOVIN
E1BB52	7.7	(K)A(-96.0094)TKK(A)	Cyclin-dependent_kinase_13	BOVIN
Q3SYU6	7.7	(K)-96.0094-AKTK(G)	Calponin-2	BOVIN
Q3SYU6	7.7	(K)AKTK+-96.0094(G)	Calponin-2	BOVIN
Q3SYU6	7.7	(K)A(-96.0094)KTK(G)	Calponin-2	BOVIN
P0C0S4	7.7	(K)-96.0094-AKTK(A)	Histone_H2A.Z	BOVIN
P0C0S4	7.7	(K)AKTK+-96.0094(A)	Histone_H2A.Z	BOVIN
P0C0S4	7.7	(K)A(-96.0094)KTK(A)	Histone_H2A.Z	BOVIN
A4IF97	7.7	(K)-96.0094-AKTK(T)	Myosin_regulatory_light_chain_12B	BOVIN
A4IF97	7.7	(K)AKTK+-96.0094(T)	Myosin_regulatory_light_chain_12B	BOVIN
A4IF97	7.7	(K)A(-96.0094)KTK(T)	Myosin_regulatory_light_chain_12B	BOVIN
Q9BE40	7.7	(K)-96.0094-AKTK(L)	Myosin-1	BOVIN
Q9BE40	7.7	(K)AKTK+-96.0094(L)	Myosin-1	BOVIN
Q9BE40	7.7	(K)A(-96.0094)KTK(L)	Myosin-1	BOVIN
Q9BE41	7.7	(K)-96.0094-AKTK(L)	Myosin-2	BOVIN
Q9BE41	7.7	(K)AKTK+-96.0094(L)	Myosin-2	BOVIN
Q9BE41	7.7	(K)A(-96.0094)KTK(L)	Myosin-2	BOVIN
Q5E9E2	7.7	(R)-96.0094-AKTK(T)	Myosin_regulatory_light_polypeptide_9	BOVIN
Q5E9E2	7.7	(R)AKTK+-96.0094(T)	Myosin_regulatory_light_polypeptide_9	BOVIN
Q5E9E2	7.7	(R)A(-96.0094)KTK(T)	Myosin_regulatory_light_polypeptide_9	BOVIN
P34942	7.7	(K)-96.0094-ATKK(M)	NADH_dehydrogenase_[ubiquinone]_1_alpha_subcomplex_subunit_10,_mitochondrial	BOVIN
P34942	7.7	(K)ATKK+-96.0094(M)	NADH_dehydrogenase_[ubiquinone]_1_alpha_subcomplex_subunit_10,_mitochondrial	BOVIN
P34942	7.7	(K)A(-96.0094)TKK(M)	NADH_dehydrogenase_[ubiquinone]_1_alpha_subcomplex_subunit_10,_mitochondrial	BOVIN
O02811	7.7	(K)-96.0094-AKTK(E)	Phosphatidylinositol_4-kinase_alpha	BOVIN
O02811	7.7	(K)AKTK+-96.0094(E)	Phosphatidylinositol_4-kinase_alpha	BOVIN
O02811	7.7	(K)A(-96.0094)KTK(E)	Phosphatidylinositol_4-kinase_alpha	BOVIN
A0JN53	7.7	(K)-96.0094-AKTK(S)	RNA_polymerase_II-associated_protein_1	BOVIN
A0JN53	7.7	(K)AKTK+-96.0094(S)	RNA_polymerase_II-associated_protein_1	BOVIN
A0JN53	7.7	(K)A(-96.0094)KTK(S)	RNA_polymerase_II-associated_protein_1	BOVIN
Q0P5G1	7.7	(K)-96.0094-AKTK(A)	Tonsoku-like_protein	BOVIN
Q0P5G1	7.7	(K)AKTK+-96.0094(A)	Tonsoku-like_protein	BOVIN
Q0P5G1	7.7	(K)A(-96.0094)KTK(A)	Tonsoku-like_protein	BOVIN
Q03041	7.7	(K)GTKK+-81.9937(K)	Cyclic_nucleotide-gated_olfactory_channel	BOVIN
Q03041	7.7	(K)-81.9937-GTKK(K)	Cyclic_nucleotide-gated_olfactory_channel	BOVIN
Q03041	7.7	(K)G(-81.9937)TKK(K)	Cyclic_nucleotide-gated_olfactory_channel	BOVIN
Q3SZ71	7.7	(K)GTKK+-81.9937(R)	Mitochondrial-processing_peptidase_subunit_beta	BOVIN
Q3SZ71	7.7	(K)-81.9937-GTKK(R)	Mitochondrial-processing_peptidase_subunit_beta	BOVIN
Q3SZ71	7.7	(K)G(-81.9937)TKK(R)	Mitochondrial-processing_peptidase_subunit_beta	BOVIN
E1BPH3	7.5	(R)GWPAAKGK+-71.0405(I)	Tudor_domain-containing_protein_5	BOVIN
E1BPH3	7.5	(R)-71.0405-GWPAAKGK(I)	Tudor_domain-containing_protein_5	BOVIN
E1BPH3	7.5	(R)G(-71.0405)WPAAKGK(I)	Tudor_domain-containing_protein_5	BOVIN
Q148G7	7.5	(R)GDVTIGPR+-71.0252(T)	Dynactin_subunit_6	BOVIN
Q148G7	7.5	(R)-71.0252-GDVTIGPR(T)	Dynactin_subunit_6	BOVIN
Q148G7	7.5	(R)G(-71.0252)DVTIGPR(T)	Dynactin_subunit_6	BOVIN
O02775	7.5	(R)GIC(Carbamidomethyl)VPIR+-71.0439(C)	Enteric_beta-defensin	BOVIN
O02775	7.5	(R)-71.0439-GIC(Carbamidomethyl)VPIR(C)	Enteric_beta-defensin	BOVIN
O02775	7.5	(R)G(-71.0439)IC(Carbamidomethyl)VPIR(C)	Enteric_beta-defensin	BOVIN
Q28880	7.5	(K)GIC(Carbamidomethyl)VPIR+-71.0439(C)	Lingual_antimicrobial_peptide	BOVIN
Q28880	7.5	(K)-71.0439-GIC(Carbamidomethyl)VPIR(C)	Lingual_antimicrobial_peptide	BOVIN
Q28880	7.5	(K)G(-71.0439)IC(Carbamidomethyl)VPIR(C)	Lingual_antimicrobial_peptide	BOVIN
P25068	7.5	(K)GIC(Carbamidomethyl)VPIR+-71.0439(C)	Tracheal_antimicrobial_peptide	BOVIN
P25068	7.5	(K)-71.0439-GIC(Carbamidomethyl)VPIR(C)	Tracheal_antimicrobial_peptide	BOVIN
P25068	7.5	(K)G(-71.0439)IC(Carbamidomethyl)VPIR(C)	Tracheal_antimicrobial_peptide	BOVIN
A5PKC7	7.5	(R)AWGNPKR+-85.0310(S)	Uncharacterized_protein_CXorf49_homolog	BOVIN
A5PKC7	7.5	(R)-85.0310-AWGNPKR(S)	Uncharacterized_protein_CXorf49_homolog	BOVIN
A5PKC7	7.5	(R)A(-85.0310)WGNPKR(S)	Uncharacterized_protein_CXorf49_homolog	BOVIN
Q24K02	7.5	(R)ANGIQGLR+-85.0521(F)	Insulin-degrading_enzyme	BOVIN
Q24K02	7.5	(R)-85.0521-ANGIQGLR(F)	Insulin-degrading_enzyme	BOVIN
Q24K02	7.5	(R)A(-85.0521)NGIQGLR(F)	Insulin-degrading_enzyme	BOVIN
Q3SYR7	4.6	(K)G(-94.6378)RTVIVK(G)	60S_ribosomal_protein_L9	BOVIN
Q3SYR7	4.6	(K)GRTVIVK+-94.6378(G)	60S_ribosomal_protein_L9	BOVIN
Q3SYR7	4.6	(K)-94.6378-GRTVIVK(G)	60S_ribosomal_protein_L9	BOVIN
Q3SYT6	4.6	(R)G(-94.6378)LVLKSR(A)	Calmegin	BOVIN
Q3SYT6	4.6	(R)GLVLKSR+-94.6378(A)	Calmegin	BOVIN
Q3SYT6	4.6	(R)-94.6378-GLVLKSR(A)	Calmegin	BOVIN
Q32LL2	4.6	(R)G(-94.6266)TGALLLK(G)	Stomatin-like_protein_2,_mitochondrial	BOVIN
Q32LL2	4.6	(R)GTGALLLK+-94.6266(G)	Stomatin-like_protein_2,_mitochondrial	BOVIN
Q32LL2	4.6	(R)-94.6266-GTGALLLK(G)	Stomatin-like_protein_2,_mitochondrial	BOVIN
Q29RJ9	4.6	(K)G(-94.6126)SIRALR(A)	Proline/serine-rich_coiled-coil_protein_1	BOVIN
Q29RJ9	4.6	(K)GSIRALR+-94.6126(A)	Proline/serine-rich_coiled-coil_protein_1	BOVIN
Q29RJ9	4.6	(K)-94.6126-GSIRALR(A)	Proline/serine-rich_coiled-coil_protein_1	BOVIN
A6QP92	4.6	(K)G(-94.6014)DILARK(Q)	Trichohyalin-like_protein_1	BOVIN
A6QP92	4.6	(K)GDILARK+-94.6014(Q)	Trichohyalin-like_protein_1	BOVIN
A6QP92	4.6	(K)-94.6014-GDILARK(Q)	Trichohyalin-like_protein_1	BOVIN
Q5E9Y9	4.6	(R)A(-99.0479)LFGTDGIK(N)	Nucleoside_diphosphate_kinase_7	BOVIN
Q5E9Y9	4.6	(R)ALFGTDGIK+-99.0479(N)	Nucleoside_diphosphate_kinase_7	BOVIN
Q5E9Y9	4.6	(R)-99.0479-ALFGTDGIK(N)	Nucleoside_diphosphate_kinase_7	BOVIN
P57709	4.6	(K)GAYEQVIK+-85.0322(Y)	Calcium-transporting_ATPase_type_2C_member_1	BOVIN
P57709	4.6	(K)-85.0322-GAYEQVIK(Y)	Calcium-transporting_ATPase_type_2C_member_1	BOVIN
P57709	4.6	(K)G(-85.0322)AYEQVIK(Y)	Calcium-transporting_ATPase_type_2C_member_1	BOVIN
A7MBG0	4.6	(K)GIGPVYSSK+-85.0322(A)	Adenylosuccinate_synthetase_isozyme_2	BOVIN
A7MBG0	4.6	(K)-85.0322-GIGPVYSSK(A)	Adenylosuccinate_synthetase_isozyme_2	BOVIN
A7MBG0	4.6	(K)G(-85.0322)IGPVYSSK(A)	Adenylosuccinate_synthetase_isozyme_2	BOVIN
Q3SX14	4.6	(K)A(-99.0340)AYRTSPR(L)	Gelsolin	BOVIN
Q3SX14	4.6	(K)AAYRTSPR+-99.0340(L)	Gelsolin	BOVIN
Q3SX14	4.6	(K)-99.0340-AAYRTSPR(L)	Gelsolin	BOVIN
Q0V7M1	4.6	(R)GSFSRVVR+-85.0547(V)	Serine/threonine-protein_kinase_H1	BOVIN
Q0V7M1	4.6	(R)-85.0547-GSFSRVVR(V)	Serine/threonine-protein_kinase_H1	BOVIN
Q0V7M1	4.6	(R)G(-85.0547)SFSRVVR(V)	Serine/threonine-protein_kinase_H1	BOVIN
A6QP79	4.5	(R)GSKGSK+-88.5799(G)	Collectin-12	BOVIN
A6QP79	4.5	(R)-88.5799-GSKGSK(G)	Collectin-12	BOVIN
A6QP79	4.5	(R)G(-88.5799)SKGSK(G)	Collectin-12	BOVIN
A6QQT9	4.5	(K)GLMSR+-88.5622(A)	Acetolactate_synthase-like_protein	BOVIN
A6QQT9	4.5	(K)-88.5622-GLMSR(A)	Acetolactate_synthase-like_protein	BOVIN
A6QQT9	4.5	(K)G(-88.5622)LMSR(A)	Acetolactate_synthase-like_protein	BOVIN
Q2KHY7	4.5	(K)GMSLR+-88.5622(A)	Tetratricopeptide_repeat_protein_23	BOVIN
Q2KHY7	4.5	(K)-88.5622-GMSLR(A)	Tetratricopeptide_repeat_protein_23	BOVIN
Q2KHY7	4.5	(K)G(-88.5622)MSLR(A)	Tetratricopeptide_repeat_protein_23	BOVIN
Q9BE40	4.5	(K)GFPSR+-88.5588(I)	Myosin-1	BOVIN
Q9BE40	4.5	(K)-88.5588-GFPSR(I)	Myosin-1	BOVIN
Q9BE40	4.5	(K)G(-88.5588)FPSR(I)	Myosin-1	BOVIN
Q9BE41	4.5	(K)GFPSR+-88.5588(I)	Myosin-2	BOVIN
Q9BE41	4.5	(K)-88.5588-GFPSR(I)	Myosin-2	BOVIN
Q9BE41	4.5	(K)G(-88.5588)FPSR(I)	Myosin-2	BOVIN
P27595	4.5	(R)-88.5323-GESAIS(-)	Hexokinase-1	BOVIN
P27595	4.5	(R)GESAIS+-88.5323(-)	Hexokinase-1	BOVIN
P27595	4.5	(R)G(-88.5323)ESAIS(-)	Hexokinase-1	BOVIN
Q32S24	4.5	(K)GVDGIR+-80.0510(G)	Collagen_alpha-2(XI)_chain	BOVIN
Q32S24	4.5	(K)-80.0510-GVDGIR(G)	Collagen_alpha-2(XI)_chain	BOVIN
Q32S24	4.5	(K)G(-80.0510)VDGIR(G)	Collagen_alpha-2(XI)_chain	BOVIN
Q0V8M0	4.5	(R)GSSPLR+-80.0510(V)	Protein_KRI1_homolog	BOVIN
Q0V8M0	4.5	(R)-80.0510-GSSPLR(V)	Protein_KRI1_homolog	BOVIN
Q0V8M0	4.5	(R)G(-80.0510)SSPLR(V)	Protein_KRI1_homolog	BOVIN
A6H7I8	4.5	(K)GSPSLR+-80.0510(H)	TBC1_domain_family_member_14	BOVIN
A6H7I8	4.5	(K)-80.0510-GSPSLR(H)	TBC1_domain_family_member_14	BOVIN
A6H7I8	4.5	(K)G(-80.0510)SPSLR(H)	TBC1_domain_family_member_14	BOVIN
Q28113	4.5	(K)GVVADR+-80.0510(R)	Galactoside_2-alpha-L-fucosyltransferase_2	BOVIN
Q28113	4.5	(K)-80.0510-GVVADR(R)	Galactoside_2-alpha-L-fucosyltransferase_2	BOVIN
Q28113	4.5	(K)G(-80.0510)VVADR(R)	Galactoside_2-alpha-L-fucosyltransferase_2	BOVIN
Q1RMU5	4.5	(K)GALAER+-80.0510(Q)	RNA-binding_protein_5	BOVIN
Q1RMU5	4.5	(K)-80.0510-GALAER(Q)	RNA-binding_protein_5	BOVIN
Q1RMU5	4.5	(K)G(-80.0510)ALAER(Q)	RNA-binding_protein_5	BOVIN
Q3SZ55	4.5	(K)GEILPR+-92.1031(R)	Pentatricopeptide_repeat-containing_protein_2,_mitochondrial	BOVIN
Q3SZ55	4.5	(K)-92.1031-GEILPR(R)	Pentatricopeptide_repeat-containing_protein_2,_mitochondrial	BOVIN
Q3SZ55	4.5	(K)G(-92.1031)EILPR(R)	Pentatricopeptide_repeat-containing_protein_2,_mitochondrial	BOVIN
E1BEQ5	3.6	(K)-76.9986-AMR(N)	Angiomotin-like_protein_1	BOVIN
E1BEQ5	3.6	(K)AMR+-76.9986(N)	Angiomotin-like_protein_1	BOVIN
E1BEQ5	3.6	(K)A(-76.9986)MR(N)	Angiomotin-like_protein_1	BOVIN
F1MRK3	3.6	(R)-76.9986-AMR(Q)	Angiomotin-like_protein_2	BOVIN
F1MRK3	3.6	(R)AMR+-76.9986(Q)	Angiomotin-like_protein_2	BOVIN
F1MRK3	3.6	(R)A(-76.9986)MR(Q)	Angiomotin-like_protein_2	BOVIN
P27214	3.6	(K)-76.9986-AMR(G)	Annexin_A11	BOVIN
P27214	3.6	(K)AMR+-76.9986(G)	Annexin_A11	BOVIN
P27214	3.6	(K)A(-76.9986)MR(G)	Annexin_A11	BOVIN
P13621	3.6	(R)-76.9986-AMR(E)	ATP_synthase_subunit_O,_mitochondrial	BOVIN
P13621	3.6	(R)AMR+-76.9986(E)	ATP_synthase_subunit_O,_mitochondrial	BOVIN
P13621	3.6	(R)A(-76.9986)MR(E)	ATP_synthase_subunit_O,_mitochondrial	BOVIN
Q0VC19	3.6	(R)-76.9986-AMR(G)	Coiled-coil_domain-containing_protein_184	BOVIN
Q0VC19	3.6	(R)AMR+-76.9986(G)	Coiled-coil_domain-containing_protein_184	BOVIN
Q0VC19	3.6	(R)A(-76.9986)MR(G)	Coiled-coil_domain-containing_protein_184	BOVIN
Q28003	3.6	(R)-76.9986-AMR(V)	C-X-C_chemokine_receptor_type_2	BOVIN
Q28003	3.6	(R)AMR+-76.9986(V)	C-X-C_chemokine_receptor_type_2	BOVIN
Q28003	3.6	(R)A(-76.9986)MR(V)	C-X-C_chemokine_receptor_type_2	BOVIN
Q5MD61	3.6	(R)-76.9986-AMR(L)	C-X-C_chemokine_receptor_type_3	BOVIN
Q5MD61	3.6	(R)AMR+-76.9986(L)	C-X-C_chemokine_receptor_type_3	BOVIN
Q5MD61	3.6	(R)A(-76.9986)MR(L)	C-X-C_chemokine_receptor_type_3	BOVIN
Q0II91	3.6	(K)-76.9986-AMR(N)	DnaJ_homolog_subfamily_C_member_21	BOVIN
Q0II91	3.6	(K)AMR+-76.9986(N)	DnaJ_homolog_subfamily_C_member_21	BOVIN
Q0II91	3.6	(K)A(-76.9986)MR(N)	DnaJ_homolog_subfamily_C_member_21	BOVIN
Q32KY1	3.6	(K)-76.9986-AMR(H)	Dynein_regulatory_complex_protein_1	BOVIN
Q32KY1	3.6	(K)AMR+-76.9986(H)	Dynein_regulatory_complex_protein_1	BOVIN
Q32KY1	3.6	(K)A(-76.9986)MR(H)	Dynein_regulatory_complex_protein_1	BOVIN
Q32LN0	3.6	(R)-76.9986-AMR(Y)	ETS_homologous_factor	BOVIN
Q32LN0	3.6	(R)AMR+-76.9986(Y)	ETS_homologous_factor	BOVIN
Q32LN0	3.6	(R)A(-76.9986)MR(Y)	ETS_homologous_factor	BOVIN
F1N5C8	3.6	(R)-76.9986-AMR(G)	Ectonucleotide_pyrophosphatase/phosphodiesterase_family_member_6	BOVIN
F1N5C8	3.6	(R)AMR+-76.9986(G)	Ectonucleotide_pyrophosphatase/phosphodiesterase_family_member_6	BOVIN
F1N5C8	3.6	(R)A(-76.9986)MR(G)	Ectonucleotide_pyrophosphatase/phosphodiesterase_family_member_6	BOVIN
P15103	3.6	(K)-76.9986-AMR(E)	Glutamine_synthetase	BOVIN
P15103	3.6	(K)AMR+-76.9986(E)	Glutamine_synthetase	BOVIN
P15103	3.6	(K)A(-76.9986)MR(E)	Glutamine_synthetase	BOVIN
Q9GLE4	3.6	(K)-76.9986-AMR(R)	Matrix_metalloproteinase-14	BOVIN
Q9GLE4	3.6	(K)AMR+-76.9986(R)	Matrix_metalloproteinase-14	BOVIN
Q9GLE4	3.6	(K)A(-76.9986)MR(R)	Matrix_metalloproteinase-14	BOVIN
Q2KJC3	3.6	(R)-76.9986-AMR(V)	Macrophage-expressed_gene_1_protein	BOVIN
Q2KJC3	3.6	(R)AMR+-76.9986(V)	Macrophage-expressed_gene_1_protein	BOVIN
Q2KJC3	3.6	(R)A(-76.9986)MR(V)	Macrophage-expressed_gene_1_protein	BOVIN
Q3ZBL1	3.6	(K)-76.9986-AMR(L)	1,2-dihydroxy-3-keto-5-methylthiopentene_dioxygenase	BOVIN
Q3ZBL1	3.6	(K)AMR+-76.9986(L)	1,2-dihydroxy-3-keto-5-methylthiopentene_dioxygenase	BOVIN
Q3ZBL1	3.6	(K)A(-76.9986)MR(L)	1,2-dihydroxy-3-keto-5-methylthiopentene_dioxygenase	BOVIN
Q29S05	3.6	(K)-76.9986-AMR(N)	NEDD4-binding_protein_2-like_1	BOVIN
Q29S05	3.6	(K)AMR+-76.9986(N)	NEDD4-binding_protein_2-like_1	BOVIN
Q29S05	3.6	(K)A(-76.9986)MR(N)	NEDD4-binding_protein_2-like_1	BOVIN
Q2HJI2	3.6	(R)-76.9986-AMR(Q)	NADH_dehydrogenase_[ubiquinone]_1_alpha_subcomplex_assembly_factor_3	BOVIN
Q2HJI2	3.6	(R)AMR+-76.9986(Q)	NADH_dehydrogenase_[ubiquinone]_1_alpha_subcomplex_assembly_factor_3	BOVIN
Q2HJI2	3.6	(R)A(-76.9986)MR(Q)	NADH_dehydrogenase_[ubiquinone]_1_alpha_subcomplex_assembly_factor_3	BOVIN
P51177	2.9	(R)GTLEHK+-92.0667(L)	Guanylyl_cyclase-activating_protein_2	BOVIN
P51177	2.9	(R)-92.0667-GTLEHK(L)	Guanylyl_cyclase-activating_protein_2	BOVIN
P51177	2.9	(R)G(-92.0667)TLEHK(L)	Guanylyl_cyclase-activating_protein_2	BOVIN
Q2KID4	2.9	(K)GIHVMK+-92.0854(K)	Dynein_light_chain_1,_axonemal	BOVIN
Q2KID4	2.9	(K)-92.0854-GIHVMK(K)	Dynein_light_chain_1,_axonemal	BOVIN
Q2KID4	2.9	(K)G(-92.0854)IHVMK(K)	Dynein_light_chain_1,_axonemal	BOVIN
A7MB45	2.9	(R)GAGPARR+-92.0892(A)	Acyl-CoA_synthetase_short-chain_family_member_3,_mitochondrial	BOVIN
A7MB45	2.9	(R)-92.0892-GAGPARR(A)	Acyl-CoA_synthetase_short-chain_family_member_3,_mitochondrial	BOVIN
A7MB45	2.9	(R)G(-92.0892)AGPARR(A)	Acyl-CoA_synthetase_short-chain_family_member_3,_mitochondrial	BOVIN
Q0V8E7	2.9	(K)GAGPRAR+-92.0892(Q)	Stimulated_by_retinoic_acid_gene_6_protein_homolog	BOVIN
Q0V8E7	2.9	(K)-92.0892-GAGPRAR(Q)	Stimulated_by_retinoic_acid_gene_6_protein_homolog	BOVIN
Q0V8E7	2.9	(K)G(-92.0892)AGPRAR(Q)	Stimulated_by_retinoic_acid_gene_6_protein_homolog	BOVIN
A6QP16	2.9	(R)G(-75.1717)SC(Carbamidomethyl)SSGNSQR(R)	Ubiquitin_thioesterase_ZRANB1	BOVIN
A6QP16	2.9	(R)GSC(Carbamidomethyl)SSGNSQR+-75.1717(R)	Ubiquitin_thioesterase_ZRANB1	BOVIN
A6QP16	2.9	(R)-75.1717-GSC(Carbamidomethyl)SSGNSQR(R)	Ubiquitin_thioesterase_ZRANB1	BOVIN
A6QQ47	2.9	(R)G(-75.2121)EFC(Carbamidomethyl)SQGVR(E)	Vacuolar_protein_sorting-associated_protein_51_homolog	BOVIN
A6QQ47	2.9	(R)GEFC(Carbamidomethyl)SQGVR+-75.2121(E)	Vacuolar_protein_sorting-associated_protein_51_homolog	BOVIN
A6QQ47	2.9	(R)-75.2121-GEFC(Carbamidomethyl)SQGVR(E)	Vacuolar_protein_sorting-associated_protein_51_homolog	BOVIN
A5PKD9	2.9	(R)ADWQYSQR+-89.2243(E)	Protein_ABHD17C	BOVIN
A5PKD9	2.9	(R)-89.2243-ADWQYSQR(E)	Protein_ABHD17C	BOVIN
A5PKD9	2.9	(R)A(-89.2243)DWQYSQR(E)	Protein_ABHD17C	BOVIN
P36225	2.9	(R)AEALEMMMK+-89.2272(L)	Microtubule-associated_protein_4	BOVIN
P36225	2.9	(R)-89.2272-AEALEMMMK(L)	Microtubule-associated_protein_4	BOVIN
P36225	2.9	(R)A(-89.2272)EALEMMMK(L)	Microtubule-associated_protein_4	BOVIN
Q28029	2.9	(R)G(-75.2372)MFTAEDLR(-)	V-type_proton_ATPase_subunit_F	BOVIN
Q28029	2.9	(R)GMFTAEDLR+-75.2372(-)	V-type_proton_ATPase_subunit_F	BOVIN
Q28029	2.9	(R)-75.2372-GMFTAEDLR(-)	V-type_proton_ATPase_subunit_F	BOVIN
P32592	2	(R)G(-93.1240)SMEC(Carbamidomethyl)GVC(Carbamidomethyl)RC(Carbamidomethyl)DAGYIGK(N)	Integrin_beta-2	BOVIN
P32592	2	(R)-93.1240-GSMEC(Carbamidomethyl)GVC(Carbamidomethyl)RC(Carbamidomethyl)DAGYIGK(N)	Integrin_beta-2	BOVIN
P32592	2	(R)GSMEC(Carbamidomethyl)GVC(Carbamidomethyl)RC(Carbamidomethyl)DAGYIGK+-93.1240(N)	Integrin_beta-2	BOVIN
Q865S1	2	(R)G(-93.1474)EEQDAEEDREQDLEK(K)	AP-3_complex_subunit_delta-1	BOVIN
Q865S1	2	(R)-93.1474-GEEQDAEEDREQDLEK(K)	AP-3_complex_subunit_delta-1	BOVIN
Q865S1	2	(R)GEEQDAEEDREQDLEK+-93.1474(K)	AP-3_complex_subunit_delta-1	BOVIN
P30205	2	(R)G(-93.1979)EESQVWRC(Carbamidomethyl)PSWGWR(Q)	Antigen_WC1.1	BOVIN
P30205	2	(R)-93.1979-GEESQVWRC(Carbamidomethyl)PSWGWR(Q)	Antigen_WC1.1	BOVIN
P30205	2	(R)GEESQVWRC(Carbamidomethyl)PSWGWR+-93.1979(Q)	Antigen_WC1.1	BOVIN
Q1JQE0	2	(R)G(-93.2507)REGPVQFEEDPFGLDK(F)	SNW_domain-containing_protein_1	BOVIN
Q1JQE0	2	(R)-93.2507-GREGPVQFEEDPFGLDK(F)	SNW_domain-containing_protein_1	BOVIN
Q1JQE0	2	(R)GREGPVQFEEDPFGLDK+-93.2507(F)	SNW_domain-containing_protein_1	BOVIN
A3KN33	2	(R)G(-93.2805)RHC(Carbamidomethyl)EDAFTLTIPQFK(E)	Pikachurin	BOVIN
A3KN33	2	(R)-93.2805-GRHC(Carbamidomethyl)EDAFTLTIPQFK(E)	Pikachurin	BOVIN
A3KN33	2	(R)GRHC(Carbamidomethyl)EDAFTLTIPQFK+-93.2805(E)	Pikachurin	BOVIN
Q58DK5	-1.7	(R)G(-84.0428)SAADSEDSPAIEAIR(L)	Delta-aminolevulinic_acid_dehydratase	BOVIN
Q58DK5	-1.7	(R)GSAADSEDSPAIEAIR+-84.0428(L)	Delta-aminolevulinic_acid_dehydratase	BOVIN
Q58DK5	-1.7	(R)-84.0428-GSAADSEDSPAIEAIR(L)	Delta-aminolevulinic_acid_dehydratase	BOVIN
A6QLU5	-1.7	(K)A(-98.0573)FSQRGHFMEHQK(I)	Zinc_finger_protein_184	BOVIN
A6QLU5	-1.7	(K)AFSQRGHFMEHQK+-98.0573(I)	Zinc_finger_protein_184	BOVIN
A6QLU5	-1.7	(K)-98.0573-AFSQRGHFMEHQK(I)	Zinc_finger_protein_184	BOVIN
Q3ZC34	-1.7	(K)G(-84.0257)YGFVDFDSPSAAQK(A)	RNA-binding_motif,_single-stranded-interacting_protein_2	BOVIN
Q3ZC34	-1.7	(K)GYGFVDFDSPSAAQK+-84.0257(A)	RNA-binding_motif,_single-stranded-interacting_protein_2	BOVIN
Q3ZC34	-1.7	(K)-84.0257-GYGFVDFDSPSAAQK(A)	RNA-binding_motif,_single-stranded-interacting_protein_2	BOVIN
Q29448	-1.7	(R)G(-84.0113)YVSC(Carbamidomethyl)VLGC(Carbamidomethyl)PYEGK(I)	Hydroxymethylglutaryl-CoA_lyase,_mitochondrial	BOVIN
Q29448	-1.7	(R)GYVSC(Carbamidomethyl)VLGC(Carbamidomethyl)PYEGK+-84.0113(I)	Hydroxymethylglutaryl-CoA_lyase,_mitochondrial	BOVIN
Q29448	-1.7	(R)-84.0113-GYVSC(Carbamidomethyl)VLGC(Carbamidomethyl)PYEGK(I)	Hydroxymethylglutaryl-CoA_lyase,_mitochondrial	BOVIN
Q3ZBV8	-1.7	(R)A(-98.0889)ELNPWPEYINTR(L)	Threonine--tRNA_ligase,_cytoplasmic	BOVIN
Q3ZBV8	-1.7	(R)AELNPWPEYINTR+-98.0889(L)	Threonine--tRNA_ligase,_cytoplasmic	BOVIN
Q3ZBV8	-1.7	(R)-98.0889-AELNPWPEYINTR(L)	Threonine--tRNA_ligase,_cytoplasmic	BOVIN
P02459	-1.8	(K)-95.7928-GLPGAPGLRGLPGK(D)	Collagen_alpha-1(II)_chain	BOVIN
P02459	-1.8	(K)GLPGAPGLRGLPGK+-95.7928(D)	Collagen_alpha-1(II)_chain	BOVIN
P02459	-1.8	(K)G(-95.7928)LPGAPGLRGLPGK(D)	Collagen_alpha-1(II)_chain	BOVIN
A5PJW2	-1.8	(R)-87.7838-GEVPAMLPLKVK(G)	Transmembrane_protein_223	BOVIN
A5PJW2	-1.8	(R)GEVPAMLPLKVK+-87.7838(G)	Transmembrane_protein_223	BOVIN
A5PJW2	-1.8	(R)G(-87.7838)EVPAMLPLKVK(G)	Transmembrane_protein_223	BOVIN
P35705	-1.8	(R)GLFIIDPNGVIK+-91.7754(H)	Thioredoxin-dependent_peroxide_reductase,_mitochondrial	BOVIN
P35705	-1.8	(R)-91.7754-GLFIIDPNGVIK(H)	Thioredoxin-dependent_peroxide_reductase,_mitochondrial	BOVIN
P35705	-1.8	(R)G(-91.7754)LFIIDPNGVIK(H)	Thioredoxin-dependent_peroxide_reductase,_mitochondrial	BOVIN
Q08DH8	-1.8	(R)A(-97.7720)DVPGHVISKIR(F)	DNA_repair_protein_XRCC3	BOVIN
Q08DH8	-1.8	(R)ADVPGHVISKIR+-97.7720(F)	DNA_repair_protein_XRCC3	BOVIN
Q08DH8	-1.8	(R)-97.7720-ADVPGHVISKIR(F)	DNA_repair_protein_XRCC3	BOVIN
P68002	-1.8	(K)G(-85.7648)FGFGLVKLDVK(T)	Voltage-dependent_anion-selective_channel_protein_2	BOVIN
P68002	-1.8	(K)GFGFGLVKLDVK+-85.7648(T)	Voltage-dependent_anion-selective_channel_protein_2	BOVIN
P68002	-1.8	(K)-85.7648-GFGFGLVKLDVK(T)	Voltage-dependent_anion-selective_channel_protein_2	BOVIN

## Sheet: Sheet2
Protein	Score	Sequence	Detail	Organism
P25975	10.7	(K)-88.0274-ATHR(R)	Cathepsin_L1	BOVIN
P25975	10.7	(K)ATHR+-88.0274(R)	Cathepsin_L1	BOVIN
P25975	10.7	(K)A(-88.0274)THR(R)	Cathepsin_L1	BOVIN
Q5E998	10.7	(K)-88.0274-ATHR(R)	Cathepsin_L2	BOVIN
Q5E998	10.7	(K)ATHR+-88.0274(R)	Cathepsin_L2	BOVIN
Q5E998	10.7	(K)A(-88.0274)THR(R)	Cathepsin_L2	BOVIN
P04896	10.7	(R)-88.0274-ATHR(L)	Guanine_nucleotide-binding_protein_G(s)_subunit_alpha_isoforms_short	BOVIN
P04896	10.7	(R)ATHR+-88.0274(L)	Guanine_nucleotide-binding_protein_G(s)_subunit_alpha_isoforms_short	BOVIN
P04896	10.7	(R)A(-88.0274)THR(L)	Guanine_nucleotide-binding_protein_G(s)_subunit_alpha_isoforms_short	BOVIN
E1B7Q7	10.7	(K)-88.0274-AHTR(K)	E3_ubiquitin-protein_ligase_TRIP12	BOVIN
E1B7Q7	10.7	(K)AHTR+-88.0274(K)	E3_ubiquitin-protein_ligase_TRIP12	BOVIN
E1B7Q7	10.7	(K)A(-88.0274)HTR(K)	E3_ubiquitin-protein_ligase_TRIP12	BOVIN
Q2KIJ2	10.7	(K)GTHR+-74.0117(D)	Histidine_protein_methyltransferase_1_homolog	BOVIN
Q2KIJ2	10.7	(K)-74.0117-GTHR(D)	Histidine_protein_methyltransferase_1_homolog	BOVIN
Q2KIJ2	10.7	(K)G(-74.0117)THR(D)	Histidine_protein_methyltransferase_1_homolog	BOVIN
Q32PH0	10.7	(K)GTHR+-74.0117(G)	Trafficking_protein_particle_complex_subunit_9	BOVIN
Q32PH0	10.7	(K)-74.0117-GTHR(G)	Trafficking_protein_particle_complex_subunit_9	BOVIN
Q32PH0	10.7	(K)G(-74.0117)THR(G)	Trafficking_protein_particle_complex_subunit_9	BOVIN
A4FV68	9.1	(K)-88.0162-AEHK(Q)	Serine/threonine-protein_phosphatase_2A_56_kDa_regulatory_subunit_epsilon_isoform	BOVIN
A4FV68	9.1	(K)AEHK+-88.0162(Q)	Serine/threonine-protein_phosphatase_2A_56_kDa_regulatory_subunit_epsilon_isoform	BOVIN
A4FV68	9.1	(K)A(-88.0162)EHK(Q)	Serine/threonine-protein_phosphatase_2A_56_kDa_regulatory_subunit_epsilon_isoform	BOVIN
Q148L6	9.1	(K)GEHK+-74.0005(E)	Trans-1,2-dihydrobenzene-1,2-diol_dehydrogenase	BOVIN
Q148L6	9.1	(K)-74.0005-GEHK(E)	Trans-1,2-dihydrobenzene-1,2-diol_dehydrogenase	BOVIN
Q148L6	9.1	(K)G(-74.0005)EHK(E)	Trans-1,2-dihydrobenzene-1,2-diol_dehydrogenase	BOVIN
P27595	9.1	(R)G(-96.9776)IFETK(F)	Hexokinase-1	BOVIN
P27595	9.1	(R)GIFETK+-96.9776(F)	Hexokinase-1	BOVIN
P27595	9.1	(R)-96.9776-GIFETK(F)	Hexokinase-1	BOVIN
Q1LZB9	9.1	(R)G(-96.9637)HPDLR(V)	Follistatin-related_protein_3	BOVIN
Q1LZB9	9.1	(R)GHPDLR+-96.9637(V)	Follistatin-related_protein_3	BOVIN
Q1LZB9	9.1	(R)-96.9637-GHPDLR(V)	Follistatin-related_protein_3	BOVIN
Q0IIK5	9.1	(K)G(-96.9525)EYAVR(A)	ATP-dependent_RNA_helicase_DDX1	BOVIN
Q0IIK5	9.1	(K)GEYAVR+-96.9525(A)	ATP-dependent_RNA_helicase_DDX1	BOVIN
Q0IIK5	9.1	(K)-96.9525-GEYAVR(A)	ATP-dependent_RNA_helicase_DDX1	BOVIN
Q0IIF0	9.1	(K)G(-96.9525)YVAER(K)	Integrin-linked_kinase-associated_serine/threonine_phosphatase_2C	BOVIN
Q0IIF0	9.1	(K)GYVAER+-96.9525(K)	Integrin-linked_kinase-associated_serine/threonine_phosphatase_2C	BOVIN
Q0IIF0	9.1	(K)-96.9525-GYVAER(K)	Integrin-linked_kinase-associated_serine/threonine_phosphatase_2C	BOVIN
P31228	9.1	(R)G(-96.9525)AYDLR(E)	D-aspartate_oxidase	BOVIN
P31228	9.1	(R)GAYDLR+-96.9525(E)	D-aspartate_oxidase	BOVIN
P31228	9.1	(R)-96.9525-GAYDLR(E)	D-aspartate_oxidase	BOVIN
Q95122	8.6	(R)GFA+-93.1657(-)	Monocyte_differentiation_antigen_CD14	BOVIN
A5PJ65	7.6	(K)AFAS+-94.0314(-)	Protein_RER1	BOVIN
A5PJ65	7.6	(K)-94.0314-AFAS(-)	Protein_RER1	BOVIN
A5PJ65	7.6	(K)A(-94.0314)FAS(-)	Protein_RER1	BOVIN
Q3SX07	7.5	(K)SII+-89.0819(-)	tRNA_pseudouridine(38/39)_synthase	BOVIN
Q3SX07	7.5	(K)-89.0819-SII(-)	tRNA_pseudouridine(38/39)_synthase	BOVIN
Q3SX07	7.5	(K)S(-89.0819)II(-)	tRNA_pseudouridine(38/39)_synthase	BOVIN
Q29RS5	7.5	(K)A(-86.0627)LSP(-)	Retinoic_acid_receptor_responder_protein_2	BOVIN
Q29RS5	7.5	(K)ALSP+-86.0627(-)	Retinoic_acid_receptor_responder_protein_2	BOVIN
Q29RS5	7.5	(K)-86.0627-ALSP(-)	Retinoic_acid_receptor_responder_protein_2	BOVIN
Q3SZT4	7.5	(K)G(-93.0592)IC(Carbamidomethyl)YEK(A)	Testis-expressed_protein_29	BOVIN
Q3SZT4	7.5	(K)-93.0592-GIC(Carbamidomethyl)YEK(A)	Testis-expressed_protein_29	BOVIN
Q3SZT4	7.5	(K)GIC(Carbamidomethyl)YEK+-93.0592(A)	Testis-expressed_protein_29	BOVIN
Q29442	7.5	(R)G(-93.0704)PPGPGC(Carbamidomethyl)K(G)	Collagen_alpha-4(IV)_chain_(Fragment)	BOVIN
Q29442	7.5	(R)-93.0704-GPPGPGC(Carbamidomethyl)K(G)	Collagen_alpha-4(IV)_chain_(Fragment)	BOVIN
Q29442	7.5	(R)GPPGPGC(Carbamidomethyl)K+-93.0704(G)	Collagen_alpha-4(IV)_chain_(Fragment)	BOVIN
P02453	7.5	(K)G(-93.0882)DAGPAGPK(G)	Collagen_alpha-1(I)_chain	BOVIN
P02453	7.5	(K)-93.0882-GDAGPAGPK(G)	Collagen_alpha-1(I)_chain	BOVIN
P02453	7.5	(K)GDAGPAGPK+-93.0882(G)	Collagen_alpha-1(I)_chain	BOVIN
Q08DK9	7.5	(R)G(-93.0994)AESHLR(A)	PWWP_domain-containing_protein_MUM1	BOVIN
Q08DK9	7.5	(R)-93.0994-GAESHLR(A)	PWWP_domain-containing_protein_MUM1	BOVIN
Q08DK9	7.5	(R)GAESHLR+-93.0994(A)	PWWP_domain-containing_protein_MUM1	BOVIN
Q2T9U2	7.5	(K)G(-93.0994)SHELAR(A)	Outer_dense_fiber_protein_2	BOVIN
Q2T9U2	7.5	(K)-93.0994-GSHELAR(A)	Outer_dense_fiber_protein_2	BOVIN
Q2T9U2	7.5	(K)GSHELAR+-93.0994(A)	Outer_dense_fiber_protein_2	BOVIN
A6QQX9	7.5	(R)GLLESSTR+-74.0382(L)	Transmembrane_protein_163	BOVIN
A6QQX9	7.5	(R)-74.0382-GLLESSTR(L)	Transmembrane_protein_163	BOVIN
A6QQX9	7.5	(R)G(-74.0382)LLESSTR(L)	Transmembrane_protein_163	BOVIN
Q17QR8	7.5	(R)GHRTLDR+-66.0344(F)	Putative_nuclease_HARBI1	BOVIN
Q17QR8	7.5	(R)G(-66.0344)HRTLDR(F)	Putative_nuclease_HARBI1	BOVIN
Q17QR8	7.5	(R)-66.0344-GHRTLDR(F)	Putative_nuclease_HARBI1	BOVIN
Q2KIK2	7.5	(K)-96.0490-SAFTFRR(I)	Mpv17-like_protein	BOVIN
Q2KIK2	7.5	(K)SAFTFRR+-96.0490(I)	Mpv17-like_protein	BOVIN
Q2KIK2	7.5	(K)S(-96.0490)AFTFRR(I)	Mpv17-like_protein	BOVIN
P0CG25	7.5	(R)GC(Carbamidomethyl)GAKTLR+-74.0317(T)	EF-hand_and_coiled-coil_domain-containing_protein_1	BOVIN
P0CG25	7.5	(R)-74.0317-GC(Carbamidomethyl)GAKTLR(T)	EF-hand_and_coiled-coil_domain-containing_protein_1	BOVIN
P0CG25	7.5	(R)G(-74.0317)C(Carbamidomethyl)GAKTLR(T)	EF-hand_and_coiled-coil_domain-containing_protein_1	BOVIN
P56560	7.5	(K)GKSYPFR+-66.0272(G)	Amine_oxidase_[flavin-containing]_B	BOVIN
P56560	7.5	(K)G(-66.0272)KSYPFR(G)	Amine_oxidase_[flavin-containing]_B	BOVIN
P56560	7.5	(K)-66.0272-GKSYPFR(G)	Amine_oxidase_[flavin-containing]_B	BOVIN
Q95122	7	(R)G(-93.1657)FA(-)	Monocyte_differentiation_antigen_CD14	BOVIN
Q95122	7	(R)-93.1657-GFA(-)	Monocyte_differentiation_antigen_CD14	BOVIN
P17690	6.2	(K)G(-86.0019)ASSAK(C)	Beta-2-glycoprotein_1	BOVIN
P17690	6.2	(K)GASSAK+-86.0019(C)	Beta-2-glycoprotein_1	BOVIN
P17690	6.2	(K)-86.0019-GASSAK(C)	Beta-2-glycoprotein_1	BOVIN
P79136	6.2	(K)A(-99.9811)GDGSK(K)	F-actin-capping_protein_subunit_beta	BOVIN
P79136	6.2	(K)AGDGSK+-99.9811(K)	F-actin-capping_protein_subunit_beta	BOVIN
P79136	6.2	(K)-99.9811-AGDGSK(K)	F-actin-capping_protein_subunit_beta	BOVIN
Q17QQ3	6.2	(K)A(-99.9811)DSNK(T)	Synaptosomal-associated_protein_25	BOVIN
Q17QQ3	6.2	(K)ADSNK+-99.9811(T)	Synaptosomal-associated_protein_25	BOVIN
Q17QQ3	6.2	(K)-99.9811-ADSNK(T)	Synaptosomal-associated_protein_25	BOVIN
Q08537	6.2	(R)A(-99.9811)NDSK(V)	Uroplakin-2	BOVIN
Q08537	6.2	(R)ANDSK+-99.9811(V)	Uroplakin-2	BOVIN
Q08537	6.2	(R)-99.9811-ANDSK(V)	Uroplakin-2	BOVIN
Q29423	6.2	(K)GEYR+-89.9756(T)	CD44_antigen	BOVIN
Q29423	6.2	(K)-89.9756-GEYR(T)	CD44_antigen	BOVIN
Q29423	6.2	(K)G(-89.9756)EYR(T)	CD44_antigen	BOVIN
P19141	6.2	(R)GEYR+-89.9756(H)	Beta-crystallin_B3	BOVIN
P19141	6.2	(R)-89.9756-GEYR(H)	Beta-crystallin_B3	BOVIN
P19141	6.2	(R)G(-89.9756)EYR(H)	Beta-crystallin_B3	BOVIN
Q3SZX4	6.1	(K)ASFK+-91.8678(-)	Carbonic_anhydrase_3	BOVIN
Q3SZX4	6.1	(K)-91.8678-ASFK(-)	Carbonic_anhydrase_3	BOVIN
Q3SZX4	6.1	(K)A(-91.8678)SFK(-)	Carbonic_anhydrase_3	BOVIN
A5PJI6	6.1	(K)AFSK+-91.8678(E)	Caveolae-associated_protein_4	BOVIN
A5PJI6	6.1	(K)-91.8678-AFSK(E)	Caveolae-associated_protein_4	BOVIN
A5PJI6	6.1	(K)A(-91.8678)FSK(E)	Caveolae-associated_protein_4	BOVIN
Q0VCS6	6.1	(K)AFSK+-91.8678(D)	C-type_lectin_domain_family_1_member_A	BOVIN
Q0VCS6	6.1	(K)-91.8678-AFSK(D)	C-type_lectin_domain_family_1_member_A	BOVIN
Q0VCS6	6.1	(K)A(-91.8678)FSK(D)	C-type_lectin_domain_family_1_member_A	BOVIN
Q5E9N5	6.1	(R)ASFK+-91.8678(G)	Caseinolytic_peptidase_B_protein_homolog	BOVIN
Q5E9N5	6.1	(R)-91.8678-ASFK(G)	Caseinolytic_peptidase_B_protein_homolog	BOVIN
Q5E9N5	6.1	(R)A(-91.8678)SFK(G)	Caseinolytic_peptidase_B_protein_homolog	BOVIN
Q3SZ71	6.1	(K)AFSK+-91.8678(D)	Mitochondrial-processing_peptidase_subunit_beta	BOVIN
Q3SZ71	6.1	(K)-91.8678-AFSK(D)	Mitochondrial-processing_peptidase_subunit_beta	BOVIN
Q3SZ71	6.1	(K)A(-91.8678)FSK(D)	Mitochondrial-processing_peptidase_subunit_beta	BOVIN
A6QLI8	6.1	(R)ASFK+-91.8678(C)	General_transcription_factor_IIE_subunit_1	BOVIN
A6QLI8	6.1	(R)-91.8678-ASFK(C)	General_transcription_factor_IIE_subunit_1	BOVIN
A6QLI8	6.1	(R)A(-91.8678)SFK(C)	General_transcription_factor_IIE_subunit_1	BOVIN
Q2HJA4	6	(K)-82.9986-GSY(-)	Proteinase-activated_receptor_2	BOVIN
Q2HJA4	6	(K)GSY+-82.9986(-)	Proteinase-activated_receptor_2	BOVIN
Q2HJA4	6	(K)G(-82.9986)SY(-)	Proteinase-activated_receptor_2	BOVIN
O97817	6	(R)-77.0372-GSSK(A)	Adhesion_G_protein-coupled_receptor_L2	BOVIN
O97817	6	(R)GSSK+-77.0372(A)	Adhesion_G_protein-coupled_receptor_L2	BOVIN
O97817	6	(R)G(-77.0372)SSK(A)	Adhesion_G_protein-coupled_receptor_L2	BOVIN
Q1JPD3	6	(R)-77.0372-GSSK(V)	D-2-hydroxyglutarate_dehydrogenase,_mitochondrial	BOVIN
Q1JPD3	6	(R)GSSK+-77.0372(V)	D-2-hydroxyglutarate_dehydrogenase,_mitochondrial	BOVIN
Q1JPD3	6	(R)G(-77.0372)SSK(V)	D-2-hydroxyglutarate_dehydrogenase,_mitochondrial	BOVIN
Q8MK44	6	(R)-77.0372-GSSK(W)	Diacylglycerol_O-acyltransferase_1	BOVIN
Q8MK44	6	(R)GSSK+-77.0372(W)	Diacylglycerol_O-acyltransferase_1	BOVIN
Q8MK44	6	(R)G(-77.0372)SSK(W)	Diacylglycerol_O-acyltransferase_1	BOVIN
Q8HXQ5	6	(K)-77.0372-GSSK(V)	Multidrug_resistance-associated_protein_1	BOVIN
Q8HXQ5	6	(K)GSSK+-77.0372(V)	Multidrug_resistance-associated_protein_1	BOVIN
Q8HXQ5	6	(K)G(-77.0372)SSK(V)	Multidrug_resistance-associated_protein_1	BOVIN
Q2HJ46	6	(K)-77.0372-GSSK(K)	E3_ubiquitin-protein_ligase_RNF8	BOVIN
Q2HJ46	6	(K)GSSK+-77.0372(K)	E3_ubiquitin-protein_ligase_RNF8	BOVIN
Q2HJ46	6	(K)G(-77.0372)SSK(K)	E3_ubiquitin-protein_ligase_RNF8	BOVIN
A3KN22	6	(K)-77.0372-GSSK(K)	NEDD8-conjugating_enzyme_Ubc12	BOVIN
A3KN22	6	(K)GSSK+-77.0372(K)	NEDD8-conjugating_enzyme_Ubc12	BOVIN
A3KN22	6	(K)G(-77.0372)SSK(K)	NEDD8-conjugating_enzyme_Ubc12	BOVIN
P24275	6	(K)A(-91.0529)SSK(A)	A-kinase_anchor_protein_5	BOVIN
P24275	6	(K)ASSK+-91.0529(A)	A-kinase_anchor_protein_5	BOVIN
P24275	6	(K)-91.0529-ASSK(A)	A-kinase_anchor_protein_5	BOVIN
F1MRK3	6	(R)A(-91.0529)SSK(R)	Angiomotin-like_protein_2	BOVIN
F1MRK3	6	(R)ASSK+-91.0529(R)	Angiomotin-like_protein_2	BOVIN
F1MRK3	6	(R)-91.0529-ASSK(R)	Angiomotin-like_protein_2	BOVIN
Q2TBN5	6	(K)A(-91.0529)SSK(D)	COMM_domain-containing_protein_9	BOVIN
Q2TBN5	6	(K)ASSK+-91.0529(D)	COMM_domain-containing_protein_9	BOVIN
Q2TBN5	6	(K)-91.0529-ASSK(D)	COMM_domain-containing_protein_9	BOVIN
Q0VCR2	6	(K)A(-91.0529)SSK(A)	Gap_junction_alpha-5_protein	BOVIN
Q0VCR2	6	(K)ASSK+-91.0529(A)	Gap_junction_alpha-5_protein	BOVIN
Q0VCR2	6	(K)-91.0529-ASSK(A)	Gap_junction_alpha-5_protein	BOVIN
Q27968	6	(K)A(-91.0529)SSK(L)	DnaJ_homolog_subfamily_C_member_3	BOVIN
Q27968	6	(K)ASSK+-91.0529(L)	DnaJ_homolog_subfamily_C_member_3	BOVIN
Q27968	6	(K)-91.0529-ASSK(L)	DnaJ_homolog_subfamily_C_member_3	BOVIN
Q0P5F7	6	(K)A(-91.0529)SSK(I)	Phosphatidylinositol_5-phosphate_4-kinase_type-2_gamma	BOVIN
Q0P5F7	6	(K)ASSK+-91.0529(I)	Phosphatidylinositol_5-phosphate_4-kinase_type-2_gamma	BOVIN
Q0P5F7	6	(K)-91.0529-ASSK(I)	Phosphatidylinositol_5-phosphate_4-kinase_type-2_gamma	BOVIN
Q28161	6	(R)A(-91.0529)SSK(I)	Plakophilin-1	BOVIN
Q28161	6	(R)ASSK+-91.0529(I)	Plakophilin-1	BOVIN
Q28161	6	(R)-91.0529-ASSK(I)	Plakophilin-1	BOVIN
Q5QQ49	6	(R)A(-91.0529)SSK(Q)	Xylosyltransferase_2	BOVIN
Q5QQ49	6	(R)ASSK+-91.0529(Q)	Xylosyltransferase_2	BOVIN
Q5QQ49	6	(R)-91.0529-ASSK(Q)	Xylosyltransferase_2	BOVIN
Q8MJG1	6	(K)GPNK+-86.9115(K)	PC4_and_SFRS1-interacting_protein	BOVIN
Q8MJG1	6	(K)-86.9115-GPNK(K)	PC4_and_SFRS1-interacting_protein	BOVIN
Q8MJG1	6	(K)G(-86.9115)PNK(K)	PC4_and_SFRS1-interacting_protein	BOVIN
Q3T084	6	(K)GPNK+-86.9115(H)	T-complex_protein_1_subunit_zeta-2	BOVIN
Q3T084	6	(K)-86.9115-GPNK(H)	T-complex_protein_1_subunit_zeta-2	BOVIN
Q3T084	6	(K)G(-86.9115)PNK(H)	T-complex_protein_1_subunit_zeta-2	BOVIN
Q3MHL7	6	(K)GPNK+-86.9115(H)	T-complex_protein_1_subunit_zeta	BOVIN
Q3MHL7	6	(K)-86.9115-GPNK(H)	T-complex_protein_1_subunit_zeta	BOVIN
Q3MHL7	6	(K)G(-86.9115)PNK(H)	T-complex_protein_1_subunit_zeta	BOVIN
P02715	4.7	(R)GEGK+-89.0372(N)	Acetylcholine_receptor_subunit_epsilon	BOVIN
P02715	4.7	(R)-89.0372-GEGK(N)	Acetylcholine_receptor_subunit_epsilon	BOVIN
P02715	4.7	(R)G(-89.0372)EGK(N)	Acetylcholine_receptor_subunit_epsilon	BOVIN
A6QLU6	4.6	(K)GIYLKEGK+-91.6276(G)	Adhesion_G-protein_coupled_receptor_D1	BOVIN
A6QLU6	4.6	(K)-91.6276-GIYLKEGK(G)	Adhesion_G-protein_coupled_receptor_D1	BOVIN
A6QLU6	4.6	(K)G(-91.6276)IYLKEGK(G)	Adhesion_G-protein_coupled_receptor_D1	BOVIN
Q2T9U5	4.6	(R)GRHALTPR+-91.6250(H)	RNA_exonuclease_5	BOVIN
Q2T9U5	4.6	(R)-91.6250-GRHALTPR(H)	RNA_exonuclease_5	BOVIN
Q2T9U5	4.6	(R)G(-91.6250)RHALTPR(H)	RNA_exonuclease_5	BOVIN
Q0V7M1	4.6	(R)GSFSRVVR+-91.6137(V)	Serine/threonine-protein_kinase_H1	BOVIN
Q0V7M1	4.6	(R)-91.6137-GSFSRVVR(V)	Serine/threonine-protein_kinase_H1	BOVIN
Q0V7M1	4.6	(R)G(-91.6137)SFSRVVR(V)	Serine/threonine-protein_kinase_H1	BOVIN
A6QM04	4.6	(R)GPLSQLHR+-91.6137(E)	Protein_zwilch_homolog	BOVIN
A6QM04	4.6	(R)-91.6137-GPLSQLHR(E)	Protein_zwilch_homolog	BOVIN
A6QM04	4.6	(R)G(-91.6137)PLSQLHR(E)	Protein_zwilch_homolog	BOVIN
P57709	4.6	(K)GAYEQVIK+-91.5913(Y)	Calcium-transporting_ATPase_type_2C_member_1	BOVIN
P57709	4.6	(K)-91.5913-GAYEQVIK(Y)	Calcium-transporting_ATPase_type_2C_member_1	BOVIN
P57709	4.6	(K)G(-91.5913)AYEQVIK(Y)	Calcium-transporting_ATPase_type_2C_member_1	BOVIN
O46382	4.5	(K)AGFK+-93.9214(G)	Brefeldin_A-inhibited_guanine_nucleotide-exchange_protein_1	BOVIN
O46382	4.5	(K)-93.9214-AGFK(G)	Brefeldin_A-inhibited_guanine_nucleotide-exchange_protein_1	BOVIN
O46382	4.5	(K)A(-93.9214)GFK(G)	Brefeldin_A-inhibited_guanine_nucleotide-exchange_protein_1	BOVIN
A3KN12	4.5	(K)AGFK+-93.9214(R)	Adenylosuccinate_lyase	BOVIN
A3KN12	4.5	(K)-93.9214-AGFK(R)	Adenylosuccinate_lyase	BOVIN
A3KN12	4.5	(K)A(-93.9214)GFK(R)	Adenylosuccinate_lyase	BOVIN
A6QP11	4.5	(K)AFGK+-93.9214(E)	Synaptosomal-associated_protein_47	BOVIN
A6QP11	4.5	(K)-93.9214-AFGK(E)	Synaptosomal-associated_protein_47	BOVIN
A6QP11	4.5	(K)A(-93.9214)FGK(E)	Synaptosomal-associated_protein_47	BOVIN
Q2KI58	4.5	(K)AFGK+-93.9214(Q)	Zinc_finger_protein_181	BOVIN
Q2KI58	4.5	(K)-93.9214-AFGK(Q)	Zinc_finger_protein_181	BOVIN
Q2KI58	4.5	(K)A(-93.9214)FGK(Q)	Zinc_finger_protein_181	BOVIN
Q5E9K3	4.5	(K)GFGK+-79.9057(D)	Pyridoxine-5'-phosphate_oxidase	BOVIN
Q5E9K3	4.5	(K)-79.9057-GFGK(D)	Pyridoxine-5'-phosphate_oxidase	BOVIN
Q5E9K3	4.5	(K)G(-79.9057)FGK(D)	Pyridoxine-5'-phosphate_oxidase	BOVIN
Q3T0Q3	4.5	(K)GFGK+-79.9057(E)	DNA-directed_RNA_polymerase_II_subunit_RPB3	BOVIN
Q3T0Q3	4.5	(K)-79.9057-GFGK(E)	DNA-directed_RNA_polymerase_II_subunit_RPB3	BOVIN
Q3T0Q3	4.5	(K)G(-79.9057)FGK(E)	DNA-directed_RNA_polymerase_II_subunit_RPB3	BOVIN
Q1LZ83	4.4	(K)A(-97.0619)HL(-)	Endoribonuclease_LACTB2	BOVIN
Q1LZ83	4.4	(K)AHL+-97.0619(-)	Endoribonuclease_LACTB2	BOVIN
Q1LZ83	4.4	(K)-97.0619-AHL(-)	Endoribonuclease_LACTB2	BOVIN
Q29RU9	4.4	(K)A(-97.0619)HL(-)	Peroxisomal_sarcosine_oxidase	BOVIN
Q29RU9	4.4	(K)AHL+-97.0619(-)	Peroxisomal_sarcosine_oxidase	BOVIN
Q29RU9	4.4	(K)-97.0619-AHL(-)	Peroxisomal_sarcosine_oxidase	BOVIN
P79331	4.4	(R)-88.0615-SPK(K)	A_disintegrin_and_metalloproteinase_with_thrombospondin_motifs_2	BOVIN
P79331	4.4	(R)SPK+-88.0615(K)	A_disintegrin_and_metalloproteinase_with_thrombospondin_motifs_2	BOVIN
P79331	4.4	(R)S(-88.0615)PK(K)	A_disintegrin_and_metalloproteinase_with_thrombospondin_motifs_2	BOVIN
Q5E9L4	4.4	(R)-88.0615-SPK(W)	Apoptosis_facilitator_Bcl-2-like_protein_14	BOVIN
Q5E9L4	4.4	(R)SPK+-88.0615(W)	Apoptosis_facilitator_Bcl-2-like_protein_14	BOVIN
Q5E9L4	4.4	(R)S(-88.0615)PK(W)	Apoptosis_facilitator_Bcl-2-like_protein_14	BOVIN
Q2KJH1	4.4	(R)-88.0615-SPK(H)	Bone_morphogenetic_protein_4	BOVIN
Q2KJH1	4.4	(R)SPK+-88.0615(H)	Bone_morphogenetic_protein_4	BOVIN
Q2KJH1	4.4	(R)S(-88.0615)PK(H)	Bone_morphogenetic_protein_4	BOVIN
Q2HJ91	4.4	(R)-88.0615-SPK(V)	Coiled-coil_domain-containing_protein_71	BOVIN
Q2HJ91	4.4	(R)SPK+-88.0615(V)	Coiled-coil_domain-containing_protein_71	BOVIN
Q2HJ91	4.4	(R)S(-88.0615)PK(V)	Coiled-coil_domain-containing_protein_71	BOVIN
Q32S24	4.4	(R)-88.0615-SPK(Q)	Collagen_alpha-2(XI)_chain	BOVIN
Q32S24	4.4	(R)SPK+-88.0615(Q)	Collagen_alpha-2(XI)_chain	BOVIN
Q32S24	4.4	(R)S(-88.0615)PK(Q)	Collagen_alpha-2(XI)_chain	BOVIN
Q2YDJ5	4.4	(R)-88.0615-SPK(K)	Uncharacterized_protein_CXorf66_homolog	BOVIN
Q2YDJ5	4.4	(R)SPK+-88.0615(K)	Uncharacterized_protein_CXorf66_homolog	BOVIN
Q2YDJ5	4.4	(R)S(-88.0615)PK(K)	Uncharacterized_protein_CXorf66_homolog	BOVIN
Q32L94	4.4	(K)-88.0615-SPK(E)	Short-chain_dehydrogenase/reductase_family_42E_member_1	BOVIN
Q32L94	4.4	(K)SPK+-88.0615(E)	Short-chain_dehydrogenase/reductase_family_42E_member_1	BOVIN
Q32L94	4.4	(K)S(-88.0615)PK(E)	Short-chain_dehydrogenase/reductase_family_42E_member_1	BOVIN
Q3ZC64	4.4	(K)-88.0615-SPK(A)	Ephrin-A1	BOVIN
Q3ZC64	4.4	(K)SPK+-88.0615(A)	Ephrin-A1	BOVIN
Q3ZC64	4.4	(K)S(-88.0615)PK(A)	Ephrin-A1	BOVIN
Q3T078	4.4	(R)-88.0615-SPK(Y)	Enkurin_domain-containing_protein_1	BOVIN
Q3T078	4.4	(R)SPK+-88.0615(Y)	Enkurin_domain-containing_protein_1	BOVIN
Q3T078	4.4	(R)S(-88.0615)PK(Y)	Enkurin_domain-containing_protein_1	BOVIN
A7Z035	4.4	(R)-88.0615-SPK(G)	Clathrin_interactor_1	BOVIN
A7Z035	4.4	(R)SPK+-88.0615(G)	Clathrin_interactor_1	BOVIN
A7Z035	4.4	(R)S(-88.0615)PK(G)	Clathrin_interactor_1	BOVIN
A2VDX7	4.4	(R)-88.0615-SPK(W)	Exonuclease_V	BOVIN
A2VDX7	4.4	(R)SPK+-88.0615(W)	Exonuclease_V	BOVIN
A2VDX7	4.4	(R)S(-88.0615)PK(W)	Exonuclease_V	BOVIN
Q2KJJ9	4.4	(K)-88.0615-SPK(G)	Fructose-1,6-bisphosphatase_isozyme_2	BOVIN
Q2KJJ9	4.4	(K)SPK+-88.0615(G)	Fructose-1,6-bisphosphatase_isozyme_2	BOVIN
Q2KJJ9	4.4	(K)S(-88.0615)PK(G)	Fructose-1,6-bisphosphatase_isozyme_2	BOVIN
F1MNN4	4.4	(K)-88.0615-SPK(V)	F-box/WD_repeat-containing_protein_7	BOVIN
F1MNN4	4.4	(K)SPK+-88.0615(V)	F-box/WD_repeat-containing_protein_7	BOVIN
F1MNN4	4.4	(K)S(-88.0615)PK(V)	F-box/WD_repeat-containing_protein_7	BOVIN
Q58CS7	4.4	(K)-75.9319-AVSK(L)	Charged_multivesicular_body_protein_3	BOVIN
Q58CS7	4.4	(K)AVSK+-75.9319(L)	Charged_multivesicular_body_protein_3	BOVIN
Q58CS7	4.4	(K)A(-75.9319)VSK(L)	Charged_multivesicular_body_protein_3	BOVIN
A7MAZ5	4.4	(K)-75.9319-AVSK(K)	Histone_H1.3	BOVIN
A7MAZ5	4.4	(K)AVSK+-75.9319(K)	Histone_H1.3	BOVIN
A7MAZ5	4.4	(K)A(-75.9319)VSK(K)	Histone_H1.3	BOVIN
A6QLZ1	4.4	(R)-75.9319-AVSK(T)	Protein_MGARP	BOVIN
A6QLZ1	4.4	(R)AVSK+-75.9319(T)	Protein_MGARP	BOVIN
A6QLZ1	4.4	(R)A(-75.9319)VSK(T)	Protein_MGARP	BOVIN
P20811	4.4	(K)-75.9319-AVSK(S)	Calpastatin	BOVIN
P20811	4.4	(K)AVSK+-75.9319(S)	Calpastatin	BOVIN
P20811	4.4	(K)A(-75.9319)VSK(S)	Calpastatin	BOVIN
Q3SZG8	4.4	(R)-75.9319-AVSK(R)	Iron-sulfur_cluster_assembly_1_homolog,_mitochondrial	BOVIN
Q3SZG8	4.4	(R)AVSK+-75.9319(R)	Iron-sulfur_cluster_assembly_1_homolog,_mitochondrial	BOVIN
Q3SZG8	4.4	(R)A(-75.9319)VSK(R)	Iron-sulfur_cluster_assembly_1_homolog,_mitochondrial	BOVIN
Q5EA03	4.4	(K)A(-73.0346)FGYLSR(L)	Transmembrane_protein_186	BOVIN
Q5EA03	4.4	(K)AFGYLSR+-73.0346(L)	Transmembrane_protein_186	BOVIN
Q5EA03	4.4	(K)-73.0346-AFGYLSR(L)	Transmembrane_protein_186	BOVIN
Q0NXR6	4.4	(R)GPADGARR+-59.0261(G)	Isobutyryl-CoA_dehydrogenase,_mitochondrial	BOVIN
Q0NXR6	4.4	(R)G(-59.0261)PADGARR(G)	Isobutyryl-CoA_dehydrogenase,_mitochondrial	BOVIN
Q0NXR6	4.4	(R)-59.0261-GPADGARR(G)	Isobutyryl-CoA_dehydrogenase,_mitochondrial	BOVIN
Q3ZBH9	4.4	(R)SRDPGAAR+-89.0367(S)	DNA_replication_licensing_factor_MCM7	BOVIN
Q3ZBH9	4.4	(R)-89.0367-SRDPGAAR(S)	DNA_replication_licensing_factor_MCM7	BOVIN
Q3ZBH9	4.4	(R)S(-89.0367)RDPGAAR(S)	DNA_replication_licensing_factor_MCM7	BOVIN
A7MB73	4.4	(K)A(-73.0247)HFWPR(D)	Probable_inactive_glycosyltransferase_25_family_member_3	BOVIN
A7MB73	4.4	(K)AHFWPR+-73.0247(D)	Probable_inactive_glycosyltransferase_25_family_member_3	BOVIN
A7MB73	4.4	(K)-73.0247-AHFWPR(D)	Probable_inactive_glycosyltransferase_25_family_member_3	BOVIN
Q9GLR1	4.4	(K)A(-73.0233)FEYGVK(Q)	Neuroendocrine_convertase_1	BOVIN
Q9GLR1	4.4	(K)AFEYGVK+-73.0233(Q)	Neuroendocrine_convertase_1	BOVIN
Q9GLR1	4.4	(K)-73.0233-AFEYGVK(Q)	Neuroendocrine_convertase_1	BOVIN
Q2T9W1	4	(R)GFTLKELTVQEYLS+-90.0298(-)	Sorting_nexin-20	BOVIN
A5PK51	3.9	(R)GAL+-59.1814(-)	Nicotinate_phosphoribosyltransferase	BOVIN
A5PK51	3.9	(R)G(-59.1814)AL(-)	Nicotinate_phosphoribosyltransferase	BOVIN
A5PK51	3.9	(R)-59.1814-GAL(-)	Nicotinate_phosphoribosyltransferase	BOVIN
Q2TBW7	3.9	(K)A(-73.1970)IA(-)	Sorting_nexin-2	BOVIN
Q2TBW7	3.9	(K)AIA+-73.1970(-)	Sorting_nexin-2	BOVIN
Q2TBW7	3.9	(K)-73.1970-AIA(-)	Sorting_nexin-2	BOVIN
Q0VBZ5	2.9	(R)G(-100.0121)ASAFK(E)	Transcription_factor_jun-B	BOVIN
Q0VBZ5	2.9	(R)GASAFK+-100.0121(E)	Transcription_factor_jun-B	BOVIN
Q0VBZ5	2.9	(R)-100.0121-GASAFK(E)	Transcription_factor_jun-B	BOVIN
Q29RP8	2.9	(R)G(-100.0121)TGAFK(S)	Histone-lysine_N-methyltransferase_KMT5B	BOVIN
Q29RP8	2.9	(R)GTGAFK+-100.0121(S)	Histone-lysine_N-methyltransferase_KMT5B	BOVIN
Q29RP8	2.9	(R)-100.0121-GTGAFK(S)	Histone-lysine_N-methyltransferase_KMT5B	BOVIN
Q0VCB0	2.9	(K)G(-100.0121)FTQK(T)	Zinc_finger_protein_350	BOVIN
Q0VCB0	2.9	(K)GFTQK+-100.0121(T)	Zinc_finger_protein_350	BOVIN
Q0VCB0	2.9	(K)-100.0121-GFTQK(T)	Zinc_finger_protein_350	BOVIN
Q3ZBW7	2.9	(R)G(-96.9608)SEER(L)	Mitochondrial_fission_regulator_1-like	BOVIN
Q3ZBW7	2.9	(R)GSEER+-96.9608(L)	Mitochondrial_fission_regulator_1-like	BOVIN
Q3ZBW7	2.9	(R)-96.9608-GSEER(L)	Mitochondrial_fission_regulator_1-like	BOVIN
Q0NXR6	2.9	(R)G(-96.9543)GC(Carbamidomethyl)QR(V)	Isobutyryl-CoA_dehydrogenase,_mitochondrial	BOVIN
Q0NXR6	2.9	(R)GGC(Carbamidomethyl)QR+-96.9543(V)	Isobutyryl-CoA_dehydrogenase,_mitochondrial	BOVIN
Q0NXR6	2.9	(R)-96.9543-GGC(Carbamidomethyl)QR(V)	Isobutyryl-CoA_dehydrogenase,_mitochondrial	BOVIN
Q95132	2.9	(R)-95.7410-AHLSVVLLR(G)	Intercellular_adhesion_molecule_1	BOVIN
Q95132	2.9	(R)AHLSVVLLR+-95.7410(G)	Intercellular_adhesion_molecule_1	BOVIN
Q95132	2.9	(R)A(-95.7410)HLSVVLLR(G)	Intercellular_adhesion_molecule_1	BOVIN
Q28125	2.9	(R)-95.7410-AHLSVVLLR(G)	Intercellular_adhesion_molecule_3	BOVIN
Q28125	2.9	(R)AHLSVVLLR+-95.7410(G)	Intercellular_adhesion_molecule_3	BOVIN
Q28125	2.9	(R)A(-95.7410)HLSVVLLR(G)	Intercellular_adhesion_molecule_3	BOVIN
Q27968	2.9	(R)GHLLLKQGK+-81.7254(L)	DnaJ_homolog_subfamily_C_member_3	BOVIN
Q27968	2.9	(R)-81.7254-GHLLLKQGK(L)	DnaJ_homolog_subfamily_C_member_3	BOVIN
Q27968	2.9	(R)G(-81.7254)HLLLKQGK(L)	DnaJ_homolog_subfamily_C_member_3	BOVIN
E1BNG3	2.9	(K)-95.7298-AVILVHDIK(K)	Activating_signal_cointegrator_1_complex_subunit_3	BOVIN
E1BNG3	2.9	(K)AVILVHDIK+-95.7298(K)	Activating_signal_cointegrator_1_complex_subunit_3	BOVIN
E1BNG3	2.9	(K)A(-95.7298)VILVHDIK(K)	Activating_signal_cointegrator_1_complex_subunit_3	BOVIN
P25708	2.9	(K)GPDWILGEVKTSGLR+-90.0522(G)	NADH_dehydrogenase_[ubiquinone]_flavoprotein_1,_mitochondrial	BOVIN
P25708	2.9	(K)-90.0522-GPDWILGEVKTSGLR(G)	NADH_dehydrogenase_[ubiquinone]_flavoprotein_1,_mitochondrial	BOVIN
P25708	2.9	(K)G(-90.0522)PDWILGEVKTSGLR(G)	NADH_dehydrogenase_[ubiquinone]_flavoprotein_1,_mitochondrial	BOVIN
Q2NL37	2.9	(K)GTPC(Carbamidomethyl)AEQIKELILR+-90.0556(L)	BRCA2_and_CDKN1A-interacting_protein	BOVIN
Q2NL37	2.9	(K)-90.0556-GTPC(Carbamidomethyl)AEQIKELILR(L)	BRCA2_and_CDKN1A-interacting_protein	BOVIN
Q2NL37	2.9	(K)G(-90.0556)TPC(Carbamidomethyl)AEQIKELILR(L)	BRCA2_and_CDKN1A-interacting_protein	BOVIN
Q2T9W1	2.9	(R)-90.0298-GFTLKELTVQEYLS(-)	Sorting_nexin-20	BOVIN
Q2T9W1	2.9	(R)G(-90.0298)FTLKELTVQEYLS(-)	Sorting_nexin-20	BOVIN
P62739	2.9	(R)GYSFVTTAEREIVR+-90.0158(D)	Actin,_aortic_smooth_muscle	BOVIN
P62739	2.9	(R)-90.0158-GYSFVTTAEREIVR(D)	Actin,_aortic_smooth_muscle	BOVIN
P62739	2.9	(R)G(-90.0158)YSFVTTAEREIVR(D)	Actin,_aortic_smooth_muscle	BOVIN
Q3ZC07	2.9	(R)GYSFVTTAEREIVR+-90.0158(D)	Actin,_alpha_cardiac_muscle_1	BOVIN
Q3ZC07	2.9	(R)-90.0158-GYSFVTTAEREIVR(D)	Actin,_alpha_cardiac_muscle_1	BOVIN
Q3ZC07	2.9	(R)G(-90.0158)YSFVTTAEREIVR(D)	Actin,_alpha_cardiac_muscle_1	BOVIN
Q5E9B5	2.9	(R)GYSFVTTAEREIVR+-90.0158(D)	Actin,_gamma-enteric_smooth_muscle	BOVIN
Q5E9B5	2.9	(R)-90.0158-GYSFVTTAEREIVR(D)	Actin,_gamma-enteric_smooth_muscle	BOVIN
Q5E9B5	2.9	(R)G(-90.0158)YSFVTTAEREIVR(D)	Actin,_gamma-enteric_smooth_muscle	BOVIN
P68138	2.9	(R)GYSFVTTAEREIVR+-90.0158(D)	Actin,_alpha_skeletal_muscle	BOVIN
P68138	2.9	(R)-90.0158-GYSFVTTAEREIVR(D)	Actin,_alpha_skeletal_muscle	BOVIN
P68138	2.9	(R)G(-90.0158)YSFVTTAEREIVR(D)	Actin,_alpha_skeletal_muscle	BOVIN
Q0II73	1.6	(K)-96.1895-SRSSHNNGTC(Carbamidomethyl)FGTDLNR(N)	Carboxypeptidase_O	BOVIN
Q0II73	1.6	(K)SRSSHNNGTC(Carbamidomethyl)FGTDLNR+-96.1895(N)	Carboxypeptidase_O	BOVIN
Q0II73	1.6	(K)S(-96.1895)RSSHNNGTC(Carbamidomethyl)FGTDLNR(N)	Carboxypeptidase_O	BOVIN
Q5EA90	1.6	(R)-96.1962-SEQLVFQSYEYVDC(Carbamidomethyl)R(G)	Transmembrane_protein_106A	BOVIN
Q5EA90	1.6	(R)SEQLVFQSYEYVDC(Carbamidomethyl)R+-96.1962(G)	Transmembrane_protein_106A	BOVIN
Q5EA90	1.6	(R)S(-96.1962)EQLVFQSYEYVDC(Carbamidomethyl)R(G)	Transmembrane_protein_106A	BOVIN
Q0P5H9	1.6	(K)-76.1958-GDVAAAHTC(Carbamidomethyl)FSGALTHC(Carbamidomethyl)K(N)	Tetratricopeptide_repeat_protein_5	BOVIN
Q0P5H9	1.6	(K)GDVAAAHTC(Carbamidomethyl)FSGALTHC(Carbamidomethyl)K+-76.1958(N)	Tetratricopeptide_repeat_protein_5	BOVIN
Q0P5H9	1.6	(K)G(-76.1958)DVAAAHTC(Carbamidomethyl)FSGALTHC(Carbamidomethyl)K(N)	Tetratricopeptide_repeat_protein_5	BOVIN
Q32KL2	1.6	(R)GYSYDLEVEEAYDLAR+-66.1921(R)	Proteasome_subunit_beta_type-5	BOVIN
Q32KL2	1.6	(R)G(-66.1921)YSYDLEVEEAYDLAR(R)	Proteasome_subunit_beta_type-5	BOVIN
Q32KL2	1.6	(R)-66.1921-GYSYDLEVEEAYDLAR(R)	Proteasome_subunit_beta_type-5	BOVIN
Q2KI95	1.6	(R)GFLTERDDILC(Carbamidomethyl)PDC(Carbamidomethyl)GK+-69.1999(D)	Four_and_a_half_LIM_domains_protein_2	BOVIN
Q2KI95	1.6	(R)-69.1999-GFLTERDDILC(Carbamidomethyl)PDC(Carbamidomethyl)GK(D)	Four_and_a_half_LIM_domains_protein_2	BOVIN
Q2KI95	1.6	(R)G(-69.1999)FLTERDDILC(Carbamidomethyl)PDC(Carbamidomethyl)GK(D)	Four_and_a_half_LIM_domains_protein_2	BOVIN
Q0V8M0	1.4	(R)G(-78.2873)SSPLR(V)	Protein_KRI1_homolog	BOVIN
Q0V8M0	1.4	(R)GSSPLR+-78.2873(V)	Protein_KRI1_homolog	BOVIN
Q0V8M0	1.4	(R)-78.2873-GSSPLR(V)	Protein_KRI1_homolog	BOVIN
Q32S24	1.4	(K)G(-78.2873)VDGIR(G)	Collagen_alpha-2(XI)_chain	BOVIN
Q32S24	1.4	(K)GVDGIR+-78.2873(G)	Collagen_alpha-2(XI)_chain	BOVIN
Q32S24	1.4	(K)-78.2873-GVDGIR(G)	Collagen_alpha-2(XI)_chain	BOVIN
Q28113	1.4	(K)G(-78.2873)VVADR(R)	Galactoside_2-alpha-L-fucosyltransferase_2	BOVIN
Q28113	1.4	(K)GVVADR+-78.2873(R)	Galactoside_2-alpha-L-fucosyltransferase_2	BOVIN
Q28113	1.4	(K)-78.2873-GVVADR(R)	Galactoside_2-alpha-L-fucosyltransferase_2	BOVIN
Q1RMU5	1.4	(K)G(-78.2873)ALAER(Q)	RNA-binding_protein_5	BOVIN
Q1RMU5	1.4	(K)GALAER+-78.2873(Q)	RNA-binding_protein_5	BOVIN
Q1RMU5	1.4	(K)-78.2873-GALAER(Q)	RNA-binding_protein_5	BOVIN
A6H7I8	1.4	(K)G(-78.2873)SPSLR(H)	TBC1_domain_family_member_14	BOVIN
A6H7I8	1.4	(K)GSPSLR+-78.2873(H)	TBC1_domain_family_member_14	BOVIN
A6H7I8	1.4	(K)-78.2873-GSPSLR(H)	TBC1_domain_family_member_14	BOVIN
Q2TBS9	1.4	(K)GVTC(Carbamidomethyl)LSFSK+-86.6025(D)	WD40_repeat-containing_protein_SMU1	BOVIN
Q2TBS9	1.4	(K)-86.6025-GVTC(Carbamidomethyl)LSFSK(D)	WD40_repeat-containing_protein_SMU1	BOVIN
Q2TBS9	1.4	(K)G(-86.6025)VTC(Carbamidomethyl)LSFSK(D)	WD40_repeat-containing_protein_SMU1	BOVIN
Q5EA71	1.4	(K)GYFDQQLK+-86.5992(A)	39S_ribosomal_protein_L49,_mitochondrial	BOVIN
Q5EA71	1.4	(K)-86.5992-GYFDQQLK(A)	39S_ribosomal_protein_L49,_mitochondrial	BOVIN
Q5EA71	1.4	(K)G(-86.5992)YFDQQLK(A)	39S_ribosomal_protein_L49,_mitochondrial	BOVIN
Q0VCR7	1.3	(K)G(-61.0086)LF(-)	Monofunctional_C1-tetrahydrofolate_synthase,_mitochondrial	BOVIN
Q0VCR7	1.3	(K)GLF+-61.0086(-)	Monofunctional_C1-tetrahydrofolate_synthase,_mitochondrial	BOVIN
Q0VCR7	1.3	(K)-61.0086-GLF(-)	Monofunctional_C1-tetrahydrofolate_synthase,_mitochondrial	BOVIN
O46385	1.3	(K)G(-61.0086)LF(-)	Supervillin	BOVIN
O46385	1.3	(K)GLF+-61.0086(-)	Supervillin	BOVIN
O46385	1.3	(K)-61.0086-GLF(-)	Supervillin	BOVIN
Q3SZP7	1.3	(K)G(-61.0086)LF(-)	Villin-1	BOVIN
Q3SZP7	1.3	(K)GLF+-61.0086(-)	Villin-1	BOVIN
Q3SZP7	1.3	(K)-61.0086-GLF(-)	Villin-1	BOVIN
Q2TA00	1.3	(K)S(-91.0191)FL(-)	Coiled-coil_domain-containing_protein_83	BOVIN
Q2TA00	1.3	(K)SFL+-91.0191(-)	Coiled-coil_domain-containing_protein_83	BOVIN
Q2TA00	1.3	(K)-91.0191-SFL(-)	Coiled-coil_domain-containing_protein_83	BOVIN
Q17QJ5	1.3	(R)-87.9831-ASW(-)	Tetraspanin-5	BOVIN
Q17QJ5	1.3	(R)ASW+-87.9831(-)	Tetraspanin-5	BOVIN
Q17QJ5	1.3	(R)A(-87.9831)SW(-)	Tetraspanin-5	BOVIN
Q3T0E3	1.3	(R)-95.9841-ASGH(-)	Cytochrome_c_oxidase_assembly_factor_3_homolog,_mitochondrial	BOVIN
Q3T0E3	1.3	(R)ASGH+-95.9841(-)	Cytochrome_c_oxidase_assembly_factor_3_homolog,_mitochondrial	BOVIN
Q3T0E3	1.3	(R)A(-95.9841)SGH(-)	Cytochrome_c_oxidase_assembly_factor_3_homolog,_mitochondrial	BOVIN
F1MHT9	1.3	(K)G(-96.7775)LLPDASLVRK(L)	NLR_family_CARD_domain-containing_protein_4	BOVIN
F1MHT9	1.3	(K)GLLPDASLVRK+-96.7775(L)	NLR_family_CARD_domain-containing_protein_4	BOVIN
F1MHT9	1.3	(K)-96.7775-GLLPDASLVRK(L)	NLR_family_CARD_domain-containing_protein_4	BOVIN
Q3SZI5	1.3	(R)-87.7594-GVLGTILTMVR(T)	Mitochondrial_uncoupling_protein_2	BOVIN
Q3SZI5	1.3	(R)GVLGTILTMVR+-87.7594(T)	Mitochondrial_uncoupling_protein_2	BOVIN
Q3SZI5	1.3	(R)G(-87.7594)VLGTILTMVR(T)	Mitochondrial_uncoupling_protein_2	BOVIN
O77792	1.3	(R)-87.7594-GVLGTILTMVR(T)	Mitochondrial_uncoupling_protein_3	BOVIN
O77792	1.3	(R)GVLGTILTMVR+-87.7594(T)	Mitochondrial_uncoupling_protein_3	BOVIN
O77792	1.3	(R)G(-87.7594)VLGTILTMVR(T)	Mitochondrial_uncoupling_protein_3	BOVIN
A4IFH4	1.3	(R)-87.7560-GDLIPTIKFR(H)	DNA_replication_complex_GINS_protein_PSF1	BOVIN
A4IFH4	1.3	(R)GDLIPTIKFR+-87.7560(H)	DNA_replication_complex_GINS_protein_PSF1	BOVIN
A4IFH4	1.3	(R)G(-87.7560)DLIPTIKFR(H)	DNA_replication_complex_GINS_protein_PSF1	BOVIN
Q3SZ85	1.3	(R)-87.7308-GVGPAFQLSRK(M)	Putative_peptidyl-tRNA_hydrolase_PTRHD1	BOVIN
Q3SZ85	1.3	(R)GVGPAFQLSRK+-87.7308(M)	Putative_peptidyl-tRNA_hydrolase_PTRHD1	BOVIN
Q3SZ85	1.3	(R)G(-87.7308)VGPAFQLSRK(M)	Putative_peptidyl-tRNA_hydrolase_PTRHD1	BOVIN
P62285	1.3	(R)G(-96.7346)TC(Carbamidomethyl)LPLPVRR(S)	Abnormal_spindle-like_microcephaly-associated_protein_homolog_(Fragment)	BOVIN
P62285	1.3	(R)GTC(Carbamidomethyl)LPLPVRR+-96.7346(S)	Abnormal_spindle-like_microcephaly-associated_protein_homolog_(Fragment)	BOVIN
P62285	1.3	(R)-96.7346-GTC(Carbamidomethyl)LPLPVRR(S)	Abnormal_spindle-like_microcephaly-associated_protein_homolog_(Fragment)	BOVIN
Q28046	-0.1	(K)G(-99.0566)GLK(Y)	Adseverin	BOVIN
Q28046	-0.1	(K)GGLK+-99.0566(Y)	Adseverin	BOVIN
Q28046	-0.1	(K)-99.0566-GGLK(Y)	Adseverin	BOVIN
P29172	-0.2	(K)GADGKPGTKIATPR+-89.8618(G)	Microtubule-associated_protein_tau	BOVIN
P29172	-0.2	(K)-89.8618-GADGKPGTKIATPR(G)	Microtubule-associated_protein_tau	BOVIN
P29172	-0.2	(K)G(-89.8618)ADGKPGTKIATPR(G)	Microtubule-associated_protein_tau	BOVIN
Q9MYY0	-0.2	(R)GLAPAYLRFGGNK+-84.8505(G)	Heparanase	BOVIN
Q9MYY0	-0.2	(R)-84.8505-GLAPAYLRFGGNK(G)	Heparanase	BOVIN
Q9MYY0	-0.2	(R)G(-84.8505)LAPAYLRFGGNK(G)	Heparanase	BOVIN
Q08DH8	-0.2	(R)GGLPLDGITELAGR+-89.8506(S)	DNA_repair_protein_XRCC3	BOVIN
Q08DH8	-0.2	(R)-89.8506-GGLPLDGITELAGR(S)	DNA_repair_protein_XRCC3	BOVIN
Q08DH8	-0.2	(R)G(-89.8506)GLPLDGITELAGR(S)	DNA_repair_protein_XRCC3	BOVIN
P32871	-0.2	(R)A(-98.8365)ARLC(Carbamidomethyl)LSIC(Carbamidomethyl)SVK(G)	Phosphatidylinositol_4,5-bisphosphate_3-kinase_catalytic_subunit_alpha_isoform	BOVIN
P32871	-0.2	(R)AARLC(Carbamidomethyl)LSIC(Carbamidomethyl)SVK+-98.8365(G)	Phosphatidylinositol_4,5-bisphosphate_3-kinase_catalytic_subunit_alpha_isoform	BOVIN
P32871	-0.2	(R)-98.8365-AARLC(Carbamidomethyl)LSIC(Carbamidomethyl)SVK(G)	Phosphatidylinositol_4,5-bisphosphate_3-kinase_catalytic_subunit_alpha_isoform	BOVIN
A2VE45	-0.2	(K)GNYDFGISRVIK+-89.8294(S)	Tetratricopeptide_repeat_protein_30A	BOVIN
A2VE45	-0.2	(K)-89.8294-GNYDFGISRVIK(S)	Tetratricopeptide_repeat_protein_30A	BOVIN
A2VE45	-0.2	(K)G(-89.8294)NYDFGISRVIK(S)	Tetratricopeptide_repeat_protein_30A	BOVIN
A6H739	-0.2	(K)GNYDFGISRVIK+-89.8294(S)	Tetratricopeptide_repeat_protein_30B	BOVIN
A6H739	-0.2	(K)-89.8294-GNYDFGISRVIK(S)	Tetratricopeptide_repeat_protein_30B	BOVIN
A6H739	-0.2	(K)G(-89.8294)NYDFGISRVIK(S)	Tetratricopeptide_repeat_protein_30B	BOVIN
Q32KL8	-0.7	(K)AEG+-75.1399(-)	Protein_TBATA	BOVIN
Q05B62	-0.7	(K)AIS+-89.1920(-)	Sorting_nexin-1	BOVIN
Q05B62	-0.7	(K)-89.1920-AIS(-)	Sorting_nexin-1	BOVIN
Q05B62	-0.7	(K)A(-89.1920)IS(-)	Sorting_nexin-1	BOVIN

## Sheet: Sheet3
Protein	Score	Sequence	Detail	Organism
Q95122	3.7	(R)GFA+-92.9611(-)	Monocyte_differentiation_antigen_CD14	BOVIN
Q17QG5	3.7	(K)-88.0860-SLGL(-)	Ubiquitin-conjugating_enzyme_E2_G2	BOVIN
Q17QG5	3.7	(K)SLGL+-88.0860(-)	Ubiquitin-conjugating_enzyme_E2_G2	BOVIN
Q17QG5	3.7	(K)S(-88.0860)LGL(-)	Ubiquitin-conjugating_enzyme_E2_G2	BOVIN
A8YXY3	1.3	(R)-77.2551-GC(Carbamidomethyl)C(Carbamidomethyl)QEEAQFETKK(L)	Selenoprotein_F	BOVIN
A8YXY3	1.3	(R)GC(Carbamidomethyl)C(Carbamidomethyl)QEEAQFETKK+-77.2551(L)	Selenoprotein_F	BOVIN
A8YXY3	1.3	(R)G(-77.2551)C(Carbamidomethyl)C(Carbamidomethyl)QEEAQFETKK(L)	Selenoprotein_F	BOVIN
Q5E9B2	1.3	(K)A(-86.2619)C(Carbamidomethyl)PLPPDHTDDEKE(-)	PCNA-associated_factor	BOVIN
Q5E9B2	1.3	(K)AC(Carbamidomethyl)PLPPDHTDDEKE+-86.2619(-)	PCNA-associated_factor	BOVIN
Q5E9B2	1.3	(K)-86.2619-AC(Carbamidomethyl)PLPPDHTDDEKE(-)	PCNA-associated_factor	BOVIN
A6QNZ0	1.3	(K)-77.2676-GHQC(Carbamidomethyl)HEC(Carbamidomethyl)GKAFQR(S)	Zinc_finger_and_SCAN_domain-containing_protein_26	BOVIN
A6QNZ0	1.3	(K)GHQC(Carbamidomethyl)HEC(Carbamidomethyl)GKAFQR+-77.2676(S)	Zinc_finger_and_SCAN_domain-containing_protein_26	BOVIN
A6QNZ0	1.3	(K)G(-77.2676)HQC(Carbamidomethyl)HEC(Carbamidomethyl)GKAFQR(S)	Zinc_finger_and_SCAN_domain-containing_protein_26	BOVIN
Q9N2J2	1.3	(R)-77.2789-GHVC(Carbamidomethyl)IVTNVASQUGK(T)	Phospholipid_hydroperoxide_glutathione_peroxidase,_mitochondrial	BOVIN
Q9N2J2	1.3	(R)GHVC(Carbamidomethyl)IVTNVASQUGK+-77.2789(T)	Phospholipid_hydroperoxide_glutathione_peroxidase,_mitochondrial	BOVIN
Q9N2J2	1.3	(R)G(-77.2789)HVC(Carbamidomethyl)IVTNVASQUGK(T)	Phospholipid_hydroperoxide_glutathione_peroxidase,_mitochondrial	BOVIN
Q1LZA3	1.3	(K)A(-91.2959)MTEDGFLAVC(Carbamidomethyl)SEAK(G)	Asparagine_synthetase_[glutamine-hydrolyzing]	BOVIN
Q1LZA3	1.3	(K)AMTEDGFLAVC(Carbamidomethyl)SEAK+-91.2959(G)	Asparagine_synthetase_[glutamine-hydrolyzing]	BOVIN
Q1LZA3	1.3	(K)-91.2959-AMTEDGFLAVC(Carbamidomethyl)SEAK(G)	Asparagine_synthetase_[glutamine-hydrolyzing]	BOVIN
P82908	0.6	(R)-58.0026-GGPE(-)	28S_ribosomal_protein_S36,_mitochondrial	BOVIN
P82908	0.6	(R)GGPE+-58.0026(-)	28S_ribosomal_protein_S36,_mitochondrial	BOVIN
P82908	0.6	(R)G(-58.0026)GPE(-)	28S_ribosomal_protein_S36,_mitochondrial	BOVIN
A5D962	0.6	(K)-88.0132-SGEP(-)	PHD_finger_protein_23	BOVIN
A5D962	0.6	(K)SGEP+-88.0132(-)	PHD_finger_protein_23	BOVIN
A5D962	0.6	(K)S(-88.0132)GEP(-)	PHD_finger_protein_23	BOVIN
Q1RMQ3	0.5	(K)S(-90.9666)SV(-)	Protein_SYS1_homolog	BOVIN
Q1RMQ3	0.5	(K)SSV+-90.9666(-)	Protein_SYS1_homolog	BOVIN
Q1RMQ3	0.5	(K)-90.9666-SSV(-)	Protein_SYS1_homolog	BOVIN
Q95122	0.5	(R)G(-92.9611)FA(-)	Monocyte_differentiation_antigen_CD14	BOVIN
Q95122	0.5	(R)-92.9611-GFA(-)	Monocyte_differentiation_antigen_CD14	BOVIN
Q3ZRW9	0.5	(K)S(-90.9454)W(-)	Clusterin-like_protein_1	BOVIN
Q3ZRW9	0.5	(K)SW+-90.9454(-)	Clusterin-like_protein_1	BOVIN
Q3ZRW9	0.5	(K)-90.9454-SW(-)	Clusterin-like_protein_1	BOVIN
P46159	0.5	(R)S(-90.9454)W(-)	Beta-defensin_1	BOVIN
P46159	0.5	(R)SW+-90.9454(-)	Beta-defensin_1	BOVIN
P46159	0.5	(R)-90.9454-SW(-)	Beta-defensin_1	BOVIN
P46160	0.5	(R)S(-90.9454)W(-)	Beta-defensin_2	BOVIN
P46160	0.5	(R)SW+-90.9454(-)	Beta-defensin_2	BOVIN
P46160	0.5	(R)-90.9454-SW(-)	Beta-defensin_2	BOVIN
P46161	0.5	(R)S(-90.9454)W(-)	Beta-defensin_3_(Fragment)	BOVIN
P46161	0.5	(R)SW+-90.9454(-)	Beta-defensin_3_(Fragment)	BOVIN
P46161	0.5	(R)-90.9454-SW(-)	Beta-defensin_3_(Fragment)	BOVIN
P46169	0.5	(R)S(-90.9454)W(-)	Beta-defensin_11	BOVIN
P46169	0.5	(R)SW+-90.9454(-)	Beta-defensin_11	BOVIN
P46169	0.5	(R)-90.9454-SW(-)	Beta-defensin_11	BOVIN
P46170	0.5	(R)S(-90.9454)W(-)	Beta-defensin_12	BOVIN
P46170	0.5	(R)SW+-90.9454(-)	Beta-defensin_12	BOVIN
P46170	0.5	(R)-90.9454-SW(-)	Beta-defensin_12	BOVIN
P46171	0.5	(R)S(-90.9454)W(-)	Beta-defensin_13	BOVIN
P46171	0.5	(R)SW+-90.9454(-)	Beta-defensin_13	BOVIN
P46171	0.5	(R)-90.9454-SW(-)	Beta-defensin_13	BOVIN
O18815	0.5	(R)S(-90.9454)W(-)	Beta-defensin_C7_(Fragment)	BOVIN
O18815	0.5	(R)SW+-90.9454(-)	Beta-defensin_C7_(Fragment)	BOVIN
O18815	0.5	(R)-90.9454-SW(-)	Beta-defensin_C7_(Fragment)	BOVIN
Q32KL8	0.5	(K)A(-74.9353)EG(-)	Protein_TBATA	BOVIN
Q32KL8	0.5	(K)AEG+-74.9353(-)	Protein_TBATA	BOVIN
Q32KL8	0.5	(K)-74.9353-AEG(-)	Protein_TBATA	BOVIN
Q29RY8	-2.3	(R)G(-75.0404)SGR(L)	AP-4_complex_subunit_mu-1	BOVIN
Q29RY8	-2.3	(R)GSGR+-75.0404(L)	AP-4_complex_subunit_mu-1	BOVIN
Q29RY8	-2.3	(R)-75.0404-GSGR(L)	AP-4_complex_subunit_mu-1	BOVIN
Q1LZB6	-2.3	(R)G(-75.0404)GSR(G)	Caprin-1	BOVIN
Q1LZB6	-2.3	(R)GGSR+-75.0404(G)	Caprin-1	BOVIN
Q1LZB6	-2.3	(R)-75.0404-GGSR(G)	Caprin-1	BOVIN
Q3T0D0	-5.2	(K)G(-90.6135)AKIK(E)	Heterogeneous_nuclear_ribonucleoprotein_K	BOVIN
Q3T0D0	-5.2	(K)GAKIK+-90.6135(E)	Heterogeneous_nuclear_ribonucleoprotein_K	BOVIN
Q3T0D0	-5.2	(K)-90.6135-GAKIK(E)	Heterogeneous_nuclear_ribonucleoprotein_K	BOVIN
A7MB10	-5.2	(K)G(-90.6135)AKLK(V)	Protein_RRP5_homolog	BOVIN
A7MB10	-5.2	(K)GAKLK+-90.6135(V)	Protein_RRP5_homolog	BOVIN
A7MB10	-5.2	(K)-90.6135-GAKLK(V)	Protein_RRP5_homolog	BOVIN
P62803	-5.2	(R)G(-90.5883)GVKR(I)	Histone_H4	BOVIN
P62803	-5.2	(R)GGVKR+-90.5883(I)	Histone_H4	BOVIN
P62803	-5.2	(R)-90.5883-GGVKR(I)	Histone_H4	BOVIN
Q02370	-5.2	(R)G(-90.5883)VRGK(L)	NADH_dehydrogenase_[ubiquinone]_1_alpha_subcomplex_subunit_2	BOVIN
Q02370	-5.2	(R)GVRGK+-90.5883(L)	NADH_dehydrogenase_[ubiquinone]_1_alpha_subcomplex_subunit_2	BOVIN
Q02370	-5.2	(R)-90.5883-GVRGK(L)	NADH_dehydrogenase_[ubiquinone]_1_alpha_subcomplex_subunit_2	BOVIN
Q863C3	-5.2	(R)G(-90.5771)GALAK(M)	Gastrin-releasing_peptide	BOVIN
Q863C3	-5.2	(R)GGALAK+-90.5771(M)	Gastrin-releasing_peptide	BOVIN
Q863C3	-5.2	(R)-90.5771-GGALAK(M)	Gastrin-releasing_peptide	BOVIN
A5D7H5	-5.2	(K)G(-90.5632)RQR(K)	Protein_CASC3	BOVIN
A5D7H5	-5.2	(K)GRQR+-90.5632(K)	Protein_CASC3	BOVIN
A5D7H5	-5.2	(K)-90.5632-GRQR(K)	Protein_CASC3	BOVIN
P49410	-6.8	(R)G(-95.0471)LAVEAKK(T)	Elongation_factor_Tu,_mitochondrial	BOVIN
P49410	-6.8	(R)GLAVEAKK+-95.0471(T)	Elongation_factor_Tu,_mitochondrial	BOVIN
P49410	-6.8	(R)-95.0471-GLAVEAKK(T)	Elongation_factor_Tu,_mitochondrial	BOVIN
A1A4J7	-6.8	(R)G(-95.0471)VLKAVTQ(-)	Protein_SMG8	BOVIN
A1A4J7	-6.8	(R)GVLKAVTQ+-95.0471(-)	Protein_SMG8	BOVIN
A1A4J7	-6.8	(R)-95.0471-GVLKAVTQ(-)	Protein_SMG8	BOVIN
A0JNC0	-6.8	(R)G(-93.0467)KVWVPK(Q)	Tropomodulin-1	BOVIN
A0JNC0	-6.8	(R)-93.0467-GKVWVPK(Q)	Tropomodulin-1	BOVIN
A0JNC0	-6.8	(R)GKVWVPK+-93.0467(Q)	Tropomodulin-1	BOVIN
Q8MJG1	-6.8	(R)G(-95.0406)RPKMVK(Q)	PC4_and_SFRS1-interacting_protein	BOVIN
Q8MJG1	-6.8	(R)GRPKMVK+-95.0406(Q)	PC4_and_SFRS1-interacting_protein	BOVIN
Q8MJG1	-6.8	(R)-95.0406-GRPKMVK(Q)	PC4_and_SFRS1-interacting_protein	BOVIN
E1BPH3	-6.8	(K)-65.0365-GIANLVAK(Q)	Tudor_domain-containing_protein_5	BOVIN
E1BPH3	-6.8	(K)GIANLVAK+-65.0365(Q)	Tudor_domain-containing_protein_5	BOVIN
E1BPH3	-6.8	(K)G(-65.0365)IANLVAK(Q)	Tudor_domain-containing_protein_5	BOVIN

## Sheet: Sheet4
Protein	Score	Sequence	Detail	Organism
P12661	-0.6	(K)GHHR+-90.0328(Q)	Retinol-binding_protein_3	BOVIN
P12661	-0.6	(K)-90.0328-GHHR(Q)	Retinol-binding_protein_3	BOVIN
P12661	-0.6	(K)G(-90.0328)HHR(Q)	Retinol-binding_protein_3	BOVIN
Q75NY9	-0.6	(R)GHHR+-90.0328(E)	Protein_transport_protein_Sec16B	BOVIN
Q75NY9	-0.6	(R)-90.0328-GHHR(E)	Protein_transport_protein_Sec16B	BOVIN
Q75NY9	-0.6	(R)G(-90.0328)HHR(E)	Protein_transport_protein_Sec16B	BOVIN
P35071	-0.6	(K)GNSTK+-90.0315(S)	Cystic_fibrosis_transmembrane_conductance_regulator	BOVIN
P35071	-0.6	(K)-90.0315-GNSTK(S)	Cystic_fibrosis_transmembrane_conductance_regulator	BOVIN
P35071	-0.6	(K)G(-90.0315)NSTK(S)	Cystic_fibrosis_transmembrane_conductance_regulator	BOVIN
Q9XT56	-0.6	(K)GTSNK+-90.0315(K)	Junctional_adhesion_molecule_A	BOVIN
Q9XT56	-0.6	(K)-90.0315-GTSNK(K)	Junctional_adhesion_molecule_A	BOVIN
Q9XT56	-0.6	(K)G(-90.0315)TSNK(K)	Junctional_adhesion_molecule_A	BOVIN
P58126	-0.6	(R)GSNTK+-90.0315(G)	Potassium_voltage-gated_channel_subfamily_KQT_member_3	BOVIN
P58126	-0.6	(R)-90.0315-GSNTK(G)	Potassium_voltage-gated_channel_subfamily_KQT_member_3	BOVIN
P58126	-0.6	(R)G(-90.0315)SNTK(G)	Potassium_voltage-gated_channel_subfamily_KQT_member_3	BOVIN
P01239	-0.6	(K)GSSQK+-90.0315(G)	Prolactin	BOVIN
P01239	-0.6	(K)-90.0315-GSSQK(G)	Prolactin	BOVIN
P01239	-0.6	(K)G(-90.0315)SSQK(G)	Prolactin	BOVIN
Q95122	-1	(R)GFA+-93.9833(-)	Monocyte_differentiation_antigen_CD14	BOVIN
Q95122	-1	(R)-93.9833-GFA(-)	Monocyte_differentiation_antigen_CD14	BOVIN
Q95122	-1	(R)G(-93.9833)FA(-)	Monocyte_differentiation_antigen_CD14	BOVIN
P02715	-1	(R)GEGK+-89.0372(N)	Acetylcholine_receptor_subunit_epsilon	BOVIN
P02715	-1	(R)-89.0372-GEGK(N)	Acetylcholine_receptor_subunit_epsilon	BOVIN
P02715	-1	(R)G(-89.0372)EGK(N)	Acetylcholine_receptor_subunit_epsilon	BOVIN
Q1LZF2	-1	(K)GGEK+-89.0372(E)	Actin-related_protein_8	BOVIN
Q1LZF2	-1	(K)-89.0372-GGEK(E)	Actin-related_protein_8	BOVIN
Q1LZF2	-1	(K)G(-89.0372)GEK(E)	Actin-related_protein_8	BOVIN
A5PJI5	-1	(R)GADK+-89.0372(V)	ATPase_ASNA1	BOVIN
A5PJI5	-1	(R)-89.0372-GADK(V)	ATPase_ASNA1	BOVIN
A5PJI5	-1	(R)G(-89.0372)ADK(V)	ATPase_ASNA1	BOVIN
A2VE39	-1	(K)GEGK+-89.0372(A)	Cap-specific_mRNA_(nucleoside-2'-O-)-methyltransferase_1	BOVIN
A2VE39	-1	(K)-89.0372-GEGK(A)	Cap-specific_mRNA_(nucleoside-2'-O-)-methyltransferase_1	BOVIN
A2VE39	-1	(K)G(-89.0372)EGK(A)	Cap-specific_mRNA_(nucleoside-2'-O-)-methyltransferase_1	BOVIN
Q28092	-1	(K)GDAK+-89.0372(K)	Cylicin-2	BOVIN
Q28092	-1	(K)-89.0372-GDAK(K)	Cylicin-2	BOVIN
Q28092	-1	(K)G(-89.0372)DAK(K)	Cylicin-2	BOVIN
Q28092	-1	(K)GDAK+-89.0372(K)	Cylicin-2	BOVIN
Q28092	-1	(K)-89.0372-GDAK(K)	Cylicin-2	BOVIN
Q28092	-1	(K)G(-89.0372)DAK(K)	Cylicin-2	BOVIN
Q28092	-1	(K)GDAK+-89.0372(K)	Cylicin-2	BOVIN
Q28092	-1	(K)-89.0372-GDAK(K)	Cylicin-2	BOVIN
Q28092	-1	(K)G(-89.0372)DAK(K)	Cylicin-2	BOVIN
Q28092	-1	(K)GDAK+-89.0372(K)	Cylicin-2	BOVIN
Q28092	-1	(K)-89.0372-GDAK(K)	Cylicin-2	BOVIN
Q28092	-1	(K)G(-89.0372)DAK(K)	Cylicin-2	BOVIN
Q28092	-1	(K)GDAK+-89.0372(K)	Cylicin-2	BOVIN
Q28092	-1	(K)-89.0372-GDAK(K)	Cylicin-2	BOVIN
Q28092	-1	(K)G(-89.0372)DAK(K)	Cylicin-2	BOVIN
Q28092	-1	(K)GDAK+-89.0372(K)	Cylicin-2	BOVIN
Q28092	-1	(K)-89.0372-GDAK(K)	Cylicin-2	BOVIN
Q28092	-1	(K)G(-89.0372)DAK(K)	Cylicin-2	BOVIN
Q28092	-1	(K)GDAK+-89.0372(K)	Cylicin-2	BOVIN
Q28092	-1	(K)-89.0372-GDAK(K)	Cylicin-2	BOVIN
Q28092	-1	(K)G(-89.0372)DAK(K)	Cylicin-2	BOVIN
Q29RQ5	-3.7	(R)GPLAKHR+-92.0467(L)	E3_ubiquitin-protein_ligase_TRIM9	BOVIN
Q29RQ5	-3.7	(R)-92.0467-GPLAKHR(L)	E3_ubiquitin-protein_ligase_TRIM9	BOVIN
Q29RQ5	-3.7	(R)G(-92.0467)PLAKHR(L)	E3_ubiquitin-protein_ligase_TRIM9	BOVIN
Q2KJI7	-3.7	(K)GRASIFK+-92.0355(V)	AFG3-like_protein_2	BOVIN
Q2KJI7	-3.7	(K)-92.0355-GRASIFK(V)	AFG3-like_protein_2	BOVIN
Q2KJI7	-3.7	(K)G(-92.0355)RASIFK(V)	AFG3-like_protein_2	BOVIN
P49220	-3.7	(R)GAPPLAPR+-92.0355(S)	Urotensin-2_receptor	BOVIN
P49220	-3.7	(R)-92.0355-GAPPLAPR(S)	Urotensin-2_receptor	BOVIN
P49220	-3.7	(R)G(-92.0355)APPLAPR(S)	Urotensin-2_receptor	BOVIN
Q3T093	-3.7	(K)GKVAYIK+-92.0606(L)	Adaptin_ear-binding_coat-associated_protein_1	BOVIN
Q3T093	-3.7	(K)-92.0606-GKVAYIK(L)	Adaptin_ear-binding_coat-associated_protein_1	BOVIN
Q3T093	-3.7	(K)G(-92.0606)KVAYIK(L)	Adaptin_ear-binding_coat-associated_protein_1	BOVIN
Q5E9Q4	-3.7	(K)GQVAYIK+-92.0243(L)	Adaptin_ear-binding_coat-associated_protein_2	BOVIN
Q5E9Q4	-3.7	(K)-92.0243-GQVAYIK(L)	Adaptin_ear-binding_coat-associated_protein_2	BOVIN
Q5E9Q4	-3.7	(K)G(-92.0243)QVAYIK(L)	Adaptin_ear-binding_coat-associated_protein_2	BOVIN
Q0VCU1	-3.7	(R)GTFANIR+-91.9991(L)	Cytoplasmic_aconitate_hydratase	BOVIN
Q0VCU1	-3.7	(R)-91.9991-GTFANIR(L)	Cytoplasmic_aconitate_hydratase	BOVIN
Q0VCU1	-3.7	(R)G(-91.9991)TFANIR(L)	Cytoplasmic_aconitate_hydratase	BOVIN
P22027	-4.9	(R)A(-79.0389)ASEWLLR(C)	ATP_synthase_subunit_s,_mitochondrial	BOVIN
P22027	-4.9	(R)AASEWLLR+-79.0389(C)	ATP_synthase_subunit_s,_mitochondrial	BOVIN
P22027	-4.9	(R)-79.0389-AASEWLLR(C)	ATP_synthase_subunit_s,_mitochondrial	BOVIN
Q3ZCF3	-4.9	(K)-63.0287-GKTPEEIR(K)	S-phase_kinase-associated_protein_1	BOVIN
Q3ZCF3	-4.9	(K)GKTPEEIR+-63.0287(K)	S-phase_kinase-associated_protein_1	BOVIN
Q3ZCF3	-4.9	(K)G(-63.0287)KTPEEIR(K)	S-phase_kinase-associated_protein_1	BOVIN
Q2T9P0	-4.9	(R)-65.0331-GDLIGIESK(N)	EF-hand_calcium-binding_domain-containing_protein_3	BOVIN
Q2T9P0	-4.9	(R)GDLIGIESK+-65.0331(N)	EF-hand_calcium-binding_domain-containing_protein_3	BOVIN
Q2T9P0	-4.9	(R)G(-65.0331)DLIGIESK(N)	EF-hand_calcium-binding_domain-containing_protein_3	BOVIN
A6QLL0	-4.9	(R)-65.0331-GLDKLEEK(L)	Perilipin-5	BOVIN
A6QLL0	-4.9	(R)GLDKLEEK+-65.0331(L)	Perilipin-5	BOVIN
A6QLL0	-4.9	(R)G(-65.0331)LDKLEEK(L)	Perilipin-5	BOVIN
P00741	-4.9	(K)-63.0327-GKYGIYTK(V)	Coagulation_factor_IX	BOVIN
P00741	-4.9	(K)GKYGIYTK+-63.0327(V)	Coagulation_factor_IX	BOVIN
P00741	-4.9	(K)G(-63.0327)KYGIYTK(V)	Coagulation_factor_IX	BOVIN
Q01458	-5.6	(K)G(-90.9684)SQ(-)	Di-N-acetylchitobiase_(Fragment)	BOVIN
Q01458	-5.6	(K)GSQ+-90.9684(-)	Di-N-acetylchitobiase_(Fragment)	BOVIN
Q01458	-5.6	(K)-90.9684-GSQ(-)	Di-N-acetylchitobiase_(Fragment)	BOVIN
Q5E9Q7	-7.2	(K)IR(-88.0415)(W)	Serine/threonine-protein_phosphatase_2A_55_kDa_regulatory_subunit_B_beta_isoform	BOVIN
Q5E9Q7	-7.2	(R)LR(-88.0415)(D)	Serine/threonine-protein_phosphatase_2A_55_kDa_regulatory_subunit_B_beta_isoform	BOVIN
Q0V8K7	-7.2	(R)LR(-88.0415)(G)	SH3_domain-binding_protein_5-like	BOVIN
Q2HJD7	-7.2	(R)LR(-88.0415)(G)	3-hydroxyisobutyrate_dehydrogenase,_mitochondrial	BOVIN
Q9N179	-7.2	(K)LR(-88.0415)(I)	Protein_4.1	BOVIN
P14790	-7.2	(K)IR(-88.0415)(S)	6.8_kDa_mitochondrial_proteolipid	BOVIN
Q2TBQ8	-7.2	(K)LR(-88.0415)(Q)	6-phosphogluconolactonase	BOVIN
A6QR56	-7.2	(R)LR(-88.0415)(C)	Aldehyde_dehydrogenase_family_16_member_A1	BOVIN
A6QR56	-7.2	(R)LR(-88.0415)(A)	Aldehyde_dehydrogenase_family_16_member_A1	BOVIN
A6QR56	-7.2	(R)LR(-88.0415)(E)	Aldehyde_dehydrogenase_family_16_member_A1	BOVIN
Q2KJF1	-7.2	(R)LR(-88.0415)(S)	Alpha-1B-glycoprotein	BOVIN
Q0P5B7	-7.2	(K)LR(-88.0415)(G)	Arylacetamide_deacetylase	BOVIN
Q32LK1	-7.2	(R)LR(-88.0415)(S)	Alanyl-tRNA_editing_protein_Aarsd1	BOVIN
Q32LK1	-7.2	(K)IR(-88.0415)(D)	Alanyl-tRNA_editing_protein_Aarsd1	BOVIN
A8E657	-7.2	(K)LR(-88.0415)(E)	Alpha-aminoadipic_semialdehyde_synthase,_mitochondrial	BOVIN
Q2T9S8	-7.2	(K)LR(-88.0415)(L)	Putative_aspartate_aminotransferase,_cytoplasmic_2	BOVIN
Q2HJ19	-7.2	(R)LR(-88.0415)(R)	Protein_ABHD17A	BOVIN
Q08DW9	-7.2	(R)LR(-88.0415)(K)	Monoacylglycerol_lipase_ABHD12	BOVIN
Q3SYR3	-7.2	(R)LR(-88.0415)(I)	Probable_C->U-editing_enzyme_APOBEC-2	BOVIN
Q3SZ73	-7.2	(R)LR(-88.0415)(S)	Protein_ABHD11	BOVIN
Q5E9P1	-7.2	(K)LR(-88.0415)(R)	BRCA1-A_complex_subunit_Abraxas_1	BOVIN
A6QLR3	-7.2	(K)LR(-88.0415)(R)	BRISC_complex_subunit_Abraxas_2	BOVIN
A6QNS3	-7.2	(K)LR(-88.0415)(H)	Active_breakpoint_cluster_region-related_protein	BOVIN
A6QNS3	-7.2	(K)LR(-88.0415)(T)	Active_breakpoint_cluster_region-related_protein	BOVIN
Q148M8	-7.2	(R)LR(-88.0415)(A)	Activator_of_basal_transcription_1	BOVIN
Q9TTS3	-7.2	(K)LR(-88.0415)(V)	Acetyl-CoA_carboxylase_1	BOVIN
Q9TTS3	-7.2	(R)LR(-88.0415)(R)	Acetyl-CoA_carboxylase_1	BOVIN
Q0NXR6	-7.2	(R)LR(-88.0415)(G)	Isobutyryl-CoA_dehydrogenase,_mitochondrial	BOVIN
P48818	-7.2	(R)LR(-88.0415)(G)	Very_long-chain_specific_acyl-CoA_dehydrogenase,_mitochondrial	BOVIN
P48818	-7.2	(R)IR(-88.0415)(E)	Very_long-chain_specific_acyl-CoA_dehydrogenase,_mitochondrial	BOVIN
Q2KHW5	-7.2	(R)LR(-88.0415)(I)	Long-chain-fatty-acid--CoA_ligase_ACSBG1	BOVIN
P23795	-7.2	(R)LR(-88.0415)(G)	Acetylcholinesterase	BOVIN
P23795	-7.2	(R)LR(-88.0415)(E)	Acetylcholinesterase	BOVIN
Q07263	-7.2	(R)LR(-88.0415)(R)	Neuronal_acetylcholine_receptor_subunit_alpha-3	BOVIN
Q8SPU7	-7.2	(K)LR(-88.0415)(W)	Neuronal_acetylcholine_receptor_subunit_alpha-5	BOVIN
Q8SPU6	-7.2	(R)LR(-88.0415)(S)	Neuronal_acetylcholine_receptor_subunit_beta-4	BOVIN
P04758	-7.2	(R)LR(-88.0415)(E)	Acetylcholine_receptor_subunit_beta	BOVIN
P02715	-7.2	(R)LR(-88.0415)(Y)	Acetylcholine_receptor_subunit_epsilon	BOVIN
P13536	-7.2	(R)LR(-88.0415)(W)	Acetylcholine_receptor_subunit_gamma	BOVIN
Q17R13	-7.2	(R)LR(-88.0415)(D)	Activated_CDC42_kinase_1	BOVIN
Q17R13	-7.2	(R)LR(-88.0415)(K)	Activated_CDC42_kinase_1	BOVIN
A4FUX8	-7.2	(R)LR(-88.0415)(I)	Actin-like_protein_6B	BOVIN
Q0II68	-7.2	(R)LR(-88.0415)(E)	2-amino-3-carboxymuconate-6-semialdehyde_decarboxylase	BOVIN
Q3SWX2	-7.2	(K)LR(-88.0415)(E)	Acyl-coenzyme_A_thioesterase_9,_mitochondrial	BOVIN
Q3SZP5	-7.2	(K)LR(-88.0415)(A)	Peroxisomal_acyl-coenzyme_A_oxidase_1	BOVIN

## Sheet: Sheet5
Protein	Score	Sequence	Detail	Organism
Q5E9H2	1	(R)GHLFLR+-87.0396(E)	1-aminocyclopropane-1-carboxylate_synthase-like_protein_1	BOVIN
Q5E9H2	1	(R)-87.0396-GHLFLR(E)	1-aminocyclopropane-1-carboxylate_synthase-like_protein_1	BOVIN
Q5E9H2	1	(R)G(-87.0396)HLFLR(E)	1-aminocyclopropane-1-carboxylate_synthase-like_protein_1	BOVIN
A5D7H3	1	(K)-88.0447-GVAEVLR(D)	Choline_transporter-like_protein_2	BOVIN
A5D7H3	1	(K)GVAEVLR+-88.0447(D)	Choline_transporter-like_protein_2	BOVIN
A5D7H3	1	(K)G(-88.0447)VAEVLR(D)	Choline_transporter-like_protein_2	BOVIN
Q0V8L6	1	(K)-88.0447-GLEGVIR(K)	Phospholipase_D2	BOVIN
Q0V8L6	1	(K)GLEGVIR+-88.0447(K)	Phospholipase_D2	BOVIN
Q0V8L6	1	(K)G(-88.0447)LEGVIR(K)	Phospholipase_D2	BOVIN
A6QNM2	1	(K)-88.0447-GVVDVVR(T)	Ribosome-releasing_factor_2,_mitochondrial	BOVIN
A6QNM2	1	(K)GVVDVVR+-88.0447(T)	Ribosome-releasing_factor_2,_mitochondrial	BOVIN
A6QNM2	1	(K)G(-88.0447)VVDVVR(T)	Ribosome-releasing_factor_2,_mitochondrial	BOVIN
Q08DL5	1	(R)GPALKEK+-87.0495(S)	Transcription_factor_COE2	BOVIN
Q08DL5	1	(R)-87.0495-GPALKEK(S)	Transcription_factor_COE2	BOVIN
Q08DL5	1	(R)G(-87.0495)PALKEK(S)	Transcription_factor_COE2	BOVIN
A6QNX5	-0.5	(R)GFSAR+-92.0111(S)	Keratin,_type_II_cytoskeletal_78	BOVIN
A6QNX5	-0.5	(R)-92.0111-GFSAR(S)	Keratin,_type_II_cytoskeletal_78	BOVIN
A6QNX5	-0.5	(R)G(-92.0111)FSAR(S)	Keratin,_type_II_cytoskeletal_78	BOVIN
Q1JQE1	-0.5	(K)GSFAR+-92.0111(E)	Insulin-like_growth_factor-binding_protein_3_receptor	BOVIN
Q1JQE1	-0.5	(K)-92.0111-GSFAR(E)	Insulin-like_growth_factor-binding_protein_3_receptor	BOVIN
Q1JQE1	-0.5	(K)G(-92.0111)SFAR(E)	Insulin-like_growth_factor-binding_protein_3_receptor	BOVIN
A1A4L0	-0.5	(K)GMTTK+-92.0032(L)	Sorting_nexin-4	BOVIN
A1A4L0	-0.5	(K)-92.0032-GMTTK(L)	Sorting_nexin-4	BOVIN
A1A4L0	-0.5	(K)G(-92.0032)MTTK(L)	Sorting_nexin-4	BOVIN
P02672	-0.5	(R)GDFAK+-91.9999(A)	Fibrinogen_alpha_chain	BOVIN
P02672	-0.5	(R)-91.9999-GDFAK(A)	Fibrinogen_alpha_chain	BOVIN
P02672	-0.5	(R)G(-91.9999)DFAK(A)	Fibrinogen_alpha_chain	BOVIN
A6QQV9	-0.5	(K)GSMSR+-91.9781(A)	Actin_filament-associated_protein_1-like_1	BOVIN
A6QQV9	-0.5	(K)-91.9781-GSMSR(A)	Actin_filament-associated_protein_1-like_1	BOVIN
A6QQV9	-0.5	(K)G(-91.9781)SMSR(A)	Actin_filament-associated_protein_1-like_1	BOVIN
Q95122	-0.8	(R)G(-93.0789)FA(-)	Monocyte_differentiation_antigen_CD14	BOVIN
Q95122	-0.8	(R)-93.0789-GFA(-)	Monocyte_differentiation_antigen_CD14	BOVIN
Q95122	-0.8	(R)GFA+-93.0789(-)	Monocyte_differentiation_antigen_CD14	BOVIN
P02715	-1.7	(R)GEGK+-89.0448(N)	Acetylcholine_receptor_subunit_epsilon	BOVIN
P02715	-1.7	(R)-89.0448-GEGK(N)	Acetylcholine_receptor_subunit_epsilon	BOVIN
P02715	-1.7	(R)G(-89.0448)EGK(N)	Acetylcholine_receptor_subunit_epsilon	BOVIN
Q1LZF2	-1.7	(K)GGEK+-89.0448(E)	Actin-related_protein_8	BOVIN
Q1LZF2	-1.7	(K)-89.0448-GGEK(E)	Actin-related_protein_8	BOVIN
Q1LZF2	-1.7	(K)G(-89.0448)GEK(E)	Actin-related_protein_8	BOVIN
A5PJI5	-1.7	(R)GADK+-89.0448(V)	ATPase_ASNA1	BOVIN
A5PJI5	-1.7	(R)-89.0448-GADK(V)	ATPase_ASNA1	BOVIN
A5PJI5	-1.7	(R)G(-89.0448)ADK(V)	ATPase_ASNA1	BOVIN
A2VE39	-1.7	(K)GEGK+-89.0448(A)	Cap-specific_mRNA_(nucleoside-2'-O-)-methyltransferase_1	BOVIN
A2VE39	-1.7	(K)-89.0448-GEGK(A)	Cap-specific_mRNA_(nucleoside-2'-O-)-methyltransferase_1	BOVIN
A2VE39	-1.7	(K)G(-89.0448)EGK(A)	Cap-specific_mRNA_(nucleoside-2'-O-)-methyltransferase_1	BOVIN
Q28092	-1.7	(K)GDAK+-89.0448(K)	Cylicin-2	BOVIN
Q28092	-1.7	(K)-89.0448-GDAK(K)	Cylicin-2	BOVIN
Q28092	-1.7	(K)G(-89.0448)DAK(K)	Cylicin-2	BOVIN
Q28092	-1.7	(K)GDAK+-89.0448(K)	Cylicin-2	BOVIN
Q28092	-1.7	(K)-89.0448-GDAK(K)	Cylicin-2	BOVIN
Q28092	-1.7	(K)G(-89.0448)DAK(K)	Cylicin-2	BOVIN
Q28092	-1.7	(K)GDAK+-89.0448(K)	Cylicin-2	BOVIN
Q28092	-1.7	(K)-89.0448-GDAK(K)	Cylicin-2	BOVIN
Q28092	-1.7	(K)G(-89.0448)DAK(K)	Cylicin-2	BOVIN
Q28092	-1.7	(K)GDAK+-89.0448(K)	Cylicin-2	BOVIN
Q28092	-1.7	(K)-89.0448-GDAK(K)	Cylicin-2	BOVIN
Q28092	-1.7	(K)G(-89.0448)DAK(K)	Cylicin-2	BOVIN
Q28092	-1.7	(K)GDAK+-89.0448(K)	Cylicin-2	BOVIN
Q28092	-1.7	(K)-89.0448-GDAK(K)	Cylicin-2	BOVIN
Q28092	-1.7	(K)G(-89.0448)DAK(K)	Cylicin-2	BOVIN
Q28092	-1.7	(K)GDAK+-89.0448(K)	Cylicin-2	BOVIN
Q28092	-1.7	(K)-89.0448-GDAK(K)	Cylicin-2	BOVIN
Q28092	-1.7	(K)G(-89.0448)DAK(K)	Cylicin-2	BOVIN
Q28092	-1.7	(K)GDAK+-89.0448(K)	Cylicin-2	BOVIN
Q28092	-1.7	(K)-89.0448-GDAK(K)	Cylicin-2	BOVIN
Q28092	-1.7	(K)G(-89.0448)DAK(K)	Cylicin-2	BOVIN
P0CG53	-3.9	(R)GGC(Carbamidomethyl)+-92.0255(-)	Polyubiquitin-B	BOVIN
P0CG53	-3.9	(R)-92.0255-GGC(Carbamidomethyl)(-)	Polyubiquitin-B	BOVIN
P0CG53	-3.9	(R)G(-92.0255)GC(Carbamidomethyl)(-)	Polyubiquitin-B	BOVIN
A6QQL9	-3.9	(K)-88.0847-AAQ(-)	Signal_recognition_particle_14_kDa_protein	BOVIN
A6QQL9	-3.9	(K)AAQ+-88.0847(-)	Signal_recognition_particle_14_kDa_protein	BOVIN
A6QQL9	-3.9	(K)A(-88.0847)AQ(-)	Signal_recognition_particle_14_kDa_protein	BOVIN
Q05B62	-3.9	(K)AIS+-89.1051(-)	Sorting_nexin-1	BOVIN
Q05B62	-3.9	(K)-89.1051-AIS(-)	Sorting_nexin-1	BOVIN
Q05B62	-3.9	(K)A(-89.1051)IS(-)	Sorting_nexin-1	BOVIN
A5PK51	-3.9	(R)GAL+-59.0946(-)	Nicotinate_phosphoribosyltransferase	BOVIN
A5PK51	-3.9	(R)G(-59.0946)AL(-)	Nicotinate_phosphoribosyltransferase	BOVIN
A5PK51	-3.9	(R)-59.0946-GAL(-)	Nicotinate_phosphoribosyltransferase	BOVIN
Q3SX20	-8.3	(R)GGTFSGAGSR+-74.0287(L)	BLOC-1-related_complex_subunit_6	BOVIN
Q3SX20	-8.3	(R)-74.0287-GGTFSGAGSR(L)	BLOC-1-related_complex_subunit_6	BOVIN
Q3SX20	-8.3	(R)G(-74.0287)GTFSGAGSR(L)	BLOC-1-related_complex_subunit_6	BOVIN
Q3SZI8	-8.3	(K)GMPGFSTSK+-89.0358(K)	Isovaleryl-CoA_dehydrogenase,_mitochondrial	BOVIN
Q3SZI8	-8.3	(K)-89.0358-GMPGFSTSK(K)	Isovaleryl-CoA_dehydrogenase,_mitochondrial	BOVIN
Q3SZI8	-8.3	(K)G(-89.0358)MPGFSTSK(K)	Isovaleryl-CoA_dehydrogenase,_mitochondrial	BOVIN
P79114	-8.3	(K)-70.0412-GGLMNSWK(R)	Unconventional_myosin-X	BOVIN
P79114	-8.3	(K)GGLMNSWK+-70.0412(R)	Unconventional_myosin-X	BOVIN
P79114	-8.3	(K)G(-70.0412)GLMNSWK(R)	Unconventional_myosin-X	BOVIN
Q56K12	-8.3	(R)G(-100.0403)GRSSESSR(V)	Ornithine_decarboxylase_antizyme_1	BOVIN
Q56K12	-8.3	(R)GGRSSESSR+-100.0403(V)	Ornithine_decarboxylase_antizyme_1	BOVIN
Q56K12	-8.3	(R)-100.0403-GGRSSESSR(V)	Ornithine_decarboxylase_antizyme_1	BOVIN
Q0V8K7	-8.3	(R)GEREHQR+-89.0508(V)	SH3_domain-binding_protein_5-like	BOVIN
Q0V8K7	-8.3	(R)-89.0508-GEREHQR(V)	SH3_domain-binding_protein_5-like	BOVIN
Q0V8K7	-8.3	(R)G(-89.0508)EREHQR(V)	SH3_domain-binding_protein_5-like	BOVIN

## Sheet: Sheet6
Protein	Score	Sequence	Detail	Organism
Q29RY8	7.1	(R)-76.0338-GSGR(L)	AP-4_complex_subunit_mu-1	BOVIN
Q29RY8	7.1	(R)GSGR+-76.0338(L)	AP-4_complex_subunit_mu-1	BOVIN
Q29RY8	7.1	(R)G(-76.0338)SGR(L)	AP-4_complex_subunit_mu-1	BOVIN
Q1LZB6	7.1	(R)-76.0338-GGSR(G)	Caprin-1	BOVIN
Q1LZB6	7.1	(R)GGSR+-76.0338(G)	Caprin-1	BOVIN
Q1LZB6	7.1	(R)G(-76.0338)GSR(G)	Caprin-1	BOVIN
Q9TU23	7.1	(R)-76.0338-GSGR(S)	Centrosomal_protein_of_290_kDa_(Fragment)	BOVIN
Q9TU23	7.1	(R)GSGR+-76.0338(S)	Centrosomal_protein_of_290_kDa_(Fragment)	BOVIN
Q9TU23	7.1	(R)G(-76.0338)SGR(S)	Centrosomal_protein_of_290_kDa_(Fragment)	BOVIN
P06623	7.1	(K)-76.0338-GGSR(G)	2',3'-cyclic-nucleotide_3'-phosphodiesterase	BOVIN
P06623	7.1	(K)GGSR+-76.0338(G)	2',3'-cyclic-nucleotide_3'-phosphodiesterase	BOVIN
P06623	7.1	(K)G(-76.0338)GSR(G)	2',3'-cyclic-nucleotide_3'-phosphodiesterase	BOVIN
A6H7I7	7.1	(R)-76.0338-GSGR(R)	Protein_FAM110D	BOVIN
A6H7I7	7.1	(R)GSGR+-76.0338(R)	Protein_FAM110D	BOVIN
A6H7I7	7.1	(R)G(-76.0338)SGR(R)	Protein_FAM110D	BOVIN
P02702	7.1	(R)-76.0338-GSGR(C)	Folate_receptor_alpha	BOVIN
P02702	7.1	(R)GSGR+-76.0338(C)	Folate_receptor_alpha	BOVIN
P02702	7.1	(R)G(-76.0338)SGR(C)	Folate_receptor_alpha	BOVIN
A4FV68	-0.6	(R)G(-94.9727)LMK(F)	Serine/threonine-protein_phosphatase_2A_56_kDa_regulatory_subunit_epsilon_isoform	BOVIN
A4FV68	-0.6	(R)GLMK+-94.9727(F)	Serine/threonine-protein_phosphatase_2A_56_kDa_regulatory_subunit_epsilon_isoform	BOVIN
A4FV68	-0.6	(R)-94.9727-GLMK(F)	Serine/threonine-protein_phosphatase_2A_56_kDa_regulatory_subunit_epsilon_isoform	BOVIN
Q2KIA5	-0.6	(R)G(-94.9727)MLK(T)	Dynamin-1-like_protein	BOVIN
Q2KIA5	-0.6	(R)GMLK+-94.9727(T)	Dynamin-1-like_protein	BOVIN
Q2KIA5	-0.6	(R)-94.9727-GMLK(T)	Dynamin-1-like_protein	BOVIN
E1BKK0	-0.6	(R)G(-94.9727)LMK(T)	Transcription_factor_E2F8	BOVIN
E1BKK0	-0.6	(R)GLMK+-94.9727(T)	Transcription_factor_E2F8	BOVIN
E1BKK0	-0.6	(R)-94.9727-GLMK(T)	Transcription_factor_E2F8	BOVIN
P31976	-0.6	(R)G(-94.9727)MLK(D)	Ezrin	BOVIN
P31976	-0.6	(R)GMLK+-94.9727(D)	Ezrin	BOVIN
P31976	-0.6	(R)-94.9727-GMLK(D)	Ezrin	BOVIN
Q2TBU3	-0.6	(R)G(-94.9727)MLK(S)	Golgi_SNAP_receptor_complex_member_1	BOVIN
Q2TBU3	-0.6	(R)GMLK+-94.9727(S)	Golgi_SNAP_receptor_complex_member_1	BOVIN
Q2TBU3	-0.6	(R)-94.9727-GMLK(S)	Golgi_SNAP_receptor_complex_member_1	BOVIN
Q0VCD4	-0.6	(K)G(-94.9727)IMK(I)	Mediator_of_RNA_polymerase_II_transcription_subunit_18	BOVIN
Q0VCD4	-0.6	(K)GIMK+-94.9727(I)	Mediator_of_RNA_polymerase_II_transcription_subunit_18	BOVIN
Q0VCD4	-0.6	(K)-94.9727-GIMK(I)	Mediator_of_RNA_polymerase_II_transcription_subunit_18	BOVIN
A0JN86	-0.6	(K)G(-94.9727)LMK(K)	Polycomb_group_RING_finger_protein_5	BOVIN
A0JN86	-0.6	(K)GLMK+-94.9727(K)	Polycomb_group_RING_finger_protein_5	BOVIN
A0JN86	-0.6	(K)-94.9727-GLMK(K)	Polycomb_group_RING_finger_protein_5	BOVIN
Q2T9U1	-2.1	(K)GGDMSK+-90.3755(N)	Signal_recognition_particle_54_kDa_protein	BOVIN
Q2T9U1	-2.1	(K)-90.3755-GGDMSK(N)	Signal_recognition_particle_54_kDa_protein	BOVIN
Q2T9U1	-2.1	(K)G(-90.3755)GDMSK(N)	Signal_recognition_particle_54_kDa_protein	BOVIN
Q5EA55	-2.1	(R)GMSSGR+-90.3868(-)	Golgin_subfamily_A_member_7	BOVIN
Q5EA55	-2.1	(R)-90.3868-GMSSGR(-)	Golgin_subfamily_A_member_7	BOVIN
Q5EA55	-2.1	(R)G(-90.3868)MSSGR(-)	Golgin_subfamily_A_member_7	BOVIN
Q2KJ14	-2.1	(K)GSSSEK+-90.3933(E)	RNA_polymerase_II-associated_factor_1_homolog	BOVIN
Q2KJ14	-2.1	(K)-90.3933-GSSSEK(E)	RNA_polymerase_II-associated_factor_1_homolog	BOVIN
Q2KJ14	-2.1	(K)G(-90.3933)SSSEK(E)	RNA_polymerase_II-associated_factor_1_homolog	BOVIN
P05059	-2.1	(R)G(-95.4140)YGFR(G)	Chromogranin-A	BOVIN
P05059	-2.1	(R)GYGFR+-95.4140(G)	Chromogranin-A	BOVIN
P05059	-2.1	(R)-95.4140-GYGFR(G)	Chromogranin-A	BOVIN
P20414	-2.1	(K)GFQSR+-90.4198(H)	Metalloproteinase_inhibitor_1	BOVIN
P20414	-2.1	(K)-90.4198-GFQSR(H)	Metalloproteinase_inhibitor_1	BOVIN
P20414	-2.1	(K)G(-90.4198)FQSR(H)	Metalloproteinase_inhibitor_1	BOVIN
Q05B62	-2.4	(K)AIS+-89.1981(-)	Sorting_nexin-1	BOVIN
Q05B62	-2.4	(K)-89.1981-AIS(-)	Sorting_nexin-1	BOVIN
Q05B62	-2.4	(K)A(-89.1981)IS(-)	Sorting_nexin-1	BOVIN
Q95122	-3.9	(R)GFA+-93.1719(-)	Monocyte_differentiation_antigen_CD14	BOVIN
Q5E9Q7	-3.9	(K)-88.1890-GGR(V)	Serine/threonine-protein_phosphatase_2A_55_kDa_regulatory_subunit_B_beta_isoform	BOVIN
Q5E9Q7	-3.9	(K)GGR+-88.1890(V)	Serine/threonine-protein_phosphatase_2A_55_kDa_regulatory_subunit_B_beta_isoform	BOVIN
Q5E9Q7	-3.9	(K)G(-88.1890)GR(V)	Serine/threonine-protein_phosphatase_2A_55_kDa_regulatory_subunit_B_beta_isoform	BOVIN
Q0V8K7	-3.9	(R)-88.1890-GGR(H)	SH3_domain-binding_protein_5-like	BOVIN
Q0V8K7	-3.9	(R)GGR+-88.1890(H)	SH3_domain-binding_protein_5-like	BOVIN
Q0V8K7	-3.9	(R)G(-88.1890)GR(H)	SH3_domain-binding_protein_5-like	BOVIN
Q95JC7	-3.9	(K)-88.1890-GGR(C)	Neutral_amino_acid_transporter_B(0)	BOVIN
Q95JC7	-3.9	(K)GGR+-88.1890(C)	Neutral_amino_acid_transporter_B(0)	BOVIN
Q95JC7	-3.9	(K)G(-88.1890)GR(C)	Neutral_amino_acid_transporter_B(0)	BOVIN
A5PK26	-3.9	(R)-88.1890-GGR(G)	Arf-GAP_with_coiled-coil,_ANK_repeat_and_PH_domain-containing_protein_1	BOVIN
A5PK26	-3.9	(R)GGR+-88.1890(G)	Arf-GAP_with_coiled-coil,_ANK_repeat_and_PH_domain-containing_protein_1	BOVIN
A5PK26	-3.9	(R)G(-88.1890)GR(G)	Arf-GAP_with_coiled-coil,_ANK_repeat_and_PH_domain-containing_protein_1	BOVIN
P23795	-3.9	(R)-88.1890-GGR(L)	Acetylcholinesterase	BOVIN
P23795	-3.9	(R)GGR+-88.1890(L)	Acetylcholinesterase	BOVIN
P23795	-3.9	(R)G(-88.1890)GR(L)	Acetylcholinesterase	BOVIN
O77797	-3.9	(K)-88.1890-GGR(G)	A-kinase_anchor_protein_3	BOVIN
O77797	-3.9	(K)GGR+-88.1890(G)	A-kinase_anchor_protein_3	BOVIN
O77797	-3.9	(K)G(-88.1890)GR(G)	A-kinase_anchor_protein_3	BOVIN
Q3ZC08	-3.9	(K)-88.1890-GGR(E)	Annexin_A9	BOVIN
Q3ZC08	-3.9	(K)GGR+-88.1890(E)	Annexin_A9	BOVIN
Q3ZC08	-3.9	(K)G(-88.1890)GR(E)	Annexin_A9	BOVIN
Q3ZBM1	-3.9	(R)-88.1890-GGR(R)	[Protein_ADP-ribosylarginine]_hydrolase-like_protein_1	BOVIN
Q3ZBM1	-3.9	(R)GGR+-88.1890(R)	[Protein_ADP-ribosylarginine]_hydrolase-like_protein_1	BOVIN
Q3ZBM1	-3.9	(R)G(-88.1890)GR(R)	[Protein_ADP-ribosylarginine]_hydrolase-like_protein_1	BOVIN
P62285	-3.9	(K)-88.1890-GGR(I)	Abnormal_spindle-like_microcephaly-associated_protein_homolog_(Fragment)	BOVIN
P62285	-3.9	(K)GGR+-88.1890(I)	Abnormal_spindle-like_microcephaly-associated_protein_homolog_(Fragment)	BOVIN
P62285	-3.9	(K)G(-88.1890)GR(I)	Abnormal_spindle-like_microcephaly-associated_protein_homolog_(Fragment)	BOVIN
Q3SX20	-3.9	(R)-88.1890-GGR(S)	BLOC-1-related_complex_subunit_6	BOVIN
Q3SX20	-3.9	(R)GGR+-88.1890(S)	BLOC-1-related_complex_subunit_6	BOVIN
Q3SX20	-3.9	(R)G(-88.1890)GR(S)	BLOC-1-related_complex_subunit_6	BOVIN
Q5E9P6	-3.9	(K)-88.1890-GGR(D)	Seipin	BOVIN
Q5E9P6	-3.9	(K)GGR+-88.1890(D)	Seipin	BOVIN
Q5E9P6	-3.9	(K)G(-88.1890)GR(D)	Seipin	BOVIN
Q5E9P6	-3.9	(R)-88.1890-GGR(I)	Seipin	BOVIN
Q5E9P6	-3.9	(R)GGR+-88.1890(I)	Seipin	BOVIN
Q5E9P6	-3.9	(R)G(-88.1890)GR(I)	Seipin	BOVIN
Q58DP0	-3.9	(R)-88.1890-GGR(A)	Probable_18S_rRNA_(guanine-N(7))-methyltransferase	BOVIN
Q58DP0	-3.9	(R)GGR+-88.1890(A)	Probable_18S_rRNA_(guanine-N(7))-methyltransferase	BOVIN
Q58DP0	-3.9	(R)G(-88.1890)GR(A)	Probable_18S_rRNA_(guanine-N(7))-methyltransferase	BOVIN
Q32P66	-3.9	(K)-88.1890-GGR(G)	UPF0587_protein_C1orf123_homolog	BOVIN
Q32P66	-3.9	(K)GGR+-88.1890(G)	UPF0587_protein_C1orf123_homolog	BOVIN
Q32P66	-3.9	(K)G(-88.1890)GR(G)	UPF0587_protein_C1orf123_homolog	BOVIN
A5D7H5	-3.9	(R)-88.1890-GGR(A)	Protein_CASC3	BOVIN
A5D7H5	-3.9	(R)GGR+-88.1890(A)	Protein_CASC3	BOVIN
A5D7H5	-3.9	(R)G(-88.1890)GR(A)	Protein_CASC3	BOVIN
Q5EAB4	-3.9	(R)-88.1890-GGR(H)	Chitinase_domain-containing_protein_1	BOVIN
Q5EAB4	-3.9	(R)GGR+-88.1890(H)	Chitinase_domain-containing_protein_1	BOVIN
P17694	-4.8	(R)-63.4041-GDC(Carbamidomethyl)YDR(Y)	NADH_dehydrogenase_[ubiquinone]_iron-sulfur_protein_2,_mitochondrial	BOVIN
P17694	-4.8	(R)GDC(Carbamidomethyl)YDR+-63.4041(Y)	NADH_dehydrogenase_[ubiquinone]_iron-sulfur_protein_2,_mitochondrial	BOVIN
P17694	-4.8	(R)G(-63.4041)DC(Carbamidomethyl)YDR(Y)	NADH_dehydrogenase_[ubiquinone]_iron-sulfur_protein_2,_mitochondrial	BOVIN
Q3ZBK7	-4.8	(R)A(-77.6558)KILNLK(L)	Nucleoporin_GLE1	BOVIN
Q3ZBK7	-4.8	(R)AKILNLK+-77.6558(L)	Nucleoporin_GLE1	BOVIN
Q3ZBK7	-4.8	(R)-77.6558-AKILNLK(L)	Nucleoporin_GLE1	BOVIN
Q5E9C4	-4.8	(K)SLEILLK+-93.6395(D)	TBC1_domain_family_member_7	BOVIN
Q5E9C4	-4.8	(K)-93.6395-SLEILLK(D)	TBC1_domain_family_member_7	BOVIN
Q5E9C4	-4.8	(K)S(-93.6395)LEILLK(D)	TBC1_domain_family_member_7	BOVIN
P48820	-4.8	(R)A(-77.6306)AKLIQR(A)	E3_SUMO-protein_ligase_RanBP2_(Fragment)	BOVIN
P48820	-4.8	(R)AAKLIQR+-77.6306(A)	E3_SUMO-protein_ligase_RanBP2_(Fragment)	BOVIN
P48820	-4.8	(R)-77.6306-AAKLIQR(A)	E3_SUMO-protein_ligase_RanBP2_(Fragment)	BOVIN
P47798	-4.8	(R)-63.6150-GIARLQK(R)	Melanocyte-stimulating_hormone_receptor	BOVIN
P47798	-4.8	(R)GIARLQK+-63.6150(R)	Melanocyte-stimulating_hormone_receptor	BOVIN
P47798	-4.8	(R)G(-63.6150)IARLQK(R)	Melanocyte-stimulating_hormone_receptor	BOVIN

## Sheet: Sheet7
Protein	Score	Sequence	Detail	Organism
Q2T9W9	5.6	(K)ALMK+-89.0267(A)		Caspase_activity_and_apoptosis_inhibitor_1	BOVIN
Q2T9W9	5.6	(K)-89.0267-ALMK(A)		Caspase_activity_and_apoptosis_inhibitor_1	BOVIN
Q2T9W9	5.6	(K)A(-89.0267)LMK(A)		Caspase_activity_and_apoptosis_inhibitor_1	BOVIN
P25975	5.6	(K)ALMK+-89.0267(A)		Cathepsin_L1	BOVIN
P25975	5.6	(K)-89.0267-ALMK(A)		Cathepsin_L1	BOVIN
P25975	5.6	(K)A(-89.0267)LMK(A)		Cathepsin_L1	BOVIN
Q5E998	5.6	(K)ALMK+-89.0267(A)		Cathepsin_L2	BOVIN
Q5E998	5.6	(K)-89.0267-ALMK(A)		Cathepsin_L2	BOVIN
Q5E998	5.6	(K)A(-89.0267)LMK(A)		Cathepsin_L2	BOVIN
Q2KI22	5.6	(R)AMLK+-89.0267(A)		G1/S-specific_cyclin-D1	BOVIN
Q2KI22	5.6	(R)-89.0267-AMLK(A)		G1/S-specific_cyclin-D1	BOVIN
Q2KI22	5.6	(R)A(-89.0267)MLK(A)		G1/S-specific_cyclin-D1	BOVIN
Q1LZF8	5.6	(K)ALMK+-89.0267(E)		Chloride_channel_CLIC-like_protein_1	BOVIN
Q1LZF8	5.6	(K)-89.0267-ALMK(E)		Chloride_channel_CLIC-like_protein_1	BOVIN
Q1LZF8	5.6	(K)A(-89.0267)LMK(E)		Chloride_channel_CLIC-like_protein_1	BOVIN
P84798	5.6	(K)AMLK+-89.0267(D)		DNA_polymerase_delta_subunit_3	BOVIN
P84798	5.6	(K)-89.0267-AMLK(D)		DNA_polymerase_delta_subunit_3	BOVIN
P84798	5.6	(K)A(-89.0267)MLK(D)		DNA_polymerase_delta_subunit_3	BOVIN
A6QLU1	5.6	(K)AIMK+-89.0267(L)		Glycerol-3-phosphate_dehydrogenase,_mitochondrial	BOVIN
A6QLU1	5.6	(K)-89.0267-AIMK(L)		Glycerol-3-phosphate_dehydrogenase,_mitochondrial	BOVIN
A6QLU1	5.6	(K)A(-89.0267)IMK(L)		Glycerol-3-phosphate_dehydrogenase,_mitochondrial	BOVIN
P85521	2	(K)GSVK+-90.0367(A)		Scavenger_receptor_cysteine-rich_type_1_protein_M130	BOVIN
P85521	2	(K)-90.0367-GSVK(A)		Scavenger_receptor_cysteine-rich_type_1_protein_M130	BOVIN
P85521	2	(K)G(-90.0367)SVK(A)		Scavenger_receptor_cysteine-rich_type_1_protein_M130	BOVIN
Q9XSJ4	2	(K)GVSK+-90.0367(A)		Alpha-enolase	BOVIN
Q9XSJ4	2	(K)-90.0367-GVSK(A)		Alpha-enolase	BOVIN
Q9XSJ4	2	(K)G(-90.0367)VSK(A)		Alpha-enolase	BOVIN
A7Z017	2	(R)GVSK+-90.0367(E)		Transcription_factor_Maf	BOVIN
A7Z017	2	(R)-90.0367-GVSK(E)		Transcription_factor_Maf	BOVIN
A7Z017	2	(R)G(-90.0367)VSK(E)		Transcription_factor_Maf	BOVIN
Q2KJH4	2	(R)GVSK+-90.0367(I)		WD_repeat-containing_protein_1	BOVIN
Q2KJH4	2	(R)-90.0367-GVSK(I)		WD_repeat-containing_protein_1	BOVIN
Q2KJH4	2	(R)G(-90.0367)VSK(I)		WD_repeat-containing_protein_1	BOVIN
P02709	2	(R)GWK+-90.0156(H)		Acetylcholine_receptor_subunit_alpha	BOVIN
P02709	2	(R)-90.0156-GWK(H)		Acetylcholine_receptor_subunit_alpha	BOVIN
P02709	2	(R)G(-90.0156)WK(H)		Acetylcholine_receptor_subunit_alpha	BOVIN
O18920	2	(R)GWK+-90.0156(E)		Angiopoietin-1	BOVIN
O18920	2	(R)-90.0156-GWK(E)		Angiopoietin-1	BOVIN
O18920	2	(R)G(-90.0156)WK(E)		Angiopoietin-1	BOVIN
P62285	2	(R)GWK+-90.0156(V)		Abnormal_spindle-like_microcephaly-associated_protein_homolog_(Fragment)	BOVIN
P62285	2	(R)-90.0156-GWK(V)		Abnormal_spindle-like_microcephaly-associated_protein_homolog_(Fragment)	BOVIN
P62285	2	(R)G(-90.0156)WK(V)		Abnormal_spindle-like_microcephaly-associated_protein_homolog_(Fragment)	BOVIN
Q0II24	2	(R)GWK+-90.0156(G)		Complement_C1q_and_tumor_necrosis_factor-related_protein_9	BOVIN
Q0II24	2	(R)-90.0156-GWK(G)		Complement_C1q_and_tumor_necrosis_factor-related_protein_9	BOVIN
Q0II24	2	(R)G(-90.0156)WK(G)		Complement_C1q_and_tumor_necrosis_factor-related_protein_9	BOVIN
Q0VCX1	2	(K)GWK+-90.0156(F)		Complement_C1s_subcomponent	BOVIN
Q0VCX1	2	(K)-90.0156-GWK(F)		Complement_C1s_subcomponent	BOVIN
Q0VCX1	2	(K)G(-90.0156)WK(F)		Complement_C1s_subcomponent	BOVIN
A7E369	2	(R)GWK+-90.0156(S)		UPF0524_protein_C3orf70_homolog	BOVIN
A7E369	2	(R)-90.0156-GWK(S)		UPF0524_protein_C3orf70_homolog	BOVIN
A7E369	2	(R)G(-90.0156)WK(S)		UPF0524_protein_C3orf70_homolog	BOVIN
A5PJG7	2	(K)GWK+-90.0156(W)		Cytochrome_c-type_heme_lyase	BOVIN
A5PJG7	2	(K)-90.0156-GWK(W)		Cytochrome_c-type_heme_lyase	BOVIN
A5PJG7	2	(K)G(-90.0156)WK(W)		Cytochrome_c-type_heme_lyase	BOVIN
Q58DC2	2	(K)GWK+-90.0156(A)		DDB1-_and_CUL4-associated_factor_4	BOVIN
Q58DC2	2	(K)-90.0156-GWK(A)		DDB1-_and_CUL4-associated_factor_4	BOVIN
Q58DC2	2	(K)G(-90.0156)WK(A)		DDB1-_and_CUL4-associated_factor_4	BOVIN
Q3MI00	2	(R)GWK+-90.0156(E)		DnaJ_homolog_subfamily_B_member_1	BOVIN
Q3MI00	2	(R)-90.0156-GWK(E)		DnaJ_homolog_subfamily_B_member_1	BOVIN
Q3MI00	2	(R)G(-90.0156)WK(E)		DnaJ_homolog_subfamily_B_member_1	BOVIN
Q2KIT4	2	(K)GWK+-90.0156(E)		DnaJ_homolog_subfamily_B_member_4	BOVIN
Q2KIT4	2	(K)-90.0156-GWK(E)		DnaJ_homolog_subfamily_B_member_4	BOVIN
Q2KIT4	2	(K)G(-90.0156)WK(E)		DnaJ_homolog_subfamily_B_member_4	BOVIN
Q5BIP8	2	(R)GWK+-90.0156(E)		DnaJ_homolog_subfamily_B_member_5	BOVIN
Q5BIP8	2	(R)-90.0156-GWK(E)		DnaJ_homolog_subfamily_B_member_5	BOVIN
Q5BIP8	2	(R)G(-90.0156)WK(E)		DnaJ_homolog_subfamily_B_member_5	BOVIN
P68103	2	(K)GWK+-90.0156(V)		Elongation_factor_1-alpha_1	BOVIN
P68103	2	(K)-90.0156-GWK(V)		Elongation_factor_1-alpha_1	BOVIN
P68103	2	(K)G(-90.0156)WK(V)		Elongation_factor_1-alpha_1	BOVIN
Q32PH8	2	(K)GWK+-90.0156(V)		Elongation_factor_1-alpha_2	BOVIN
Q32PH8	2	(K)-90.0156-GWK(V)		Elongation_factor_1-alpha_2	BOVIN
Q32PH8	2	(K)G(-90.0156)WK(V)		Elongation_factor_1-alpha_2	BOVIN
A6QNS3	-0.5	(K)G(-100.2079)PK(D)		Active_breakpoint_cluster_region-related_protein	BOVIN
A6QNS3	-0.5	(K)GPK+-100.2079(D)		Active_breakpoint_cluster_region-related_protein	BOVIN
A6QNS3	-0.5	(K)-100.2079-GPK(D)		Active_breakpoint_cluster_region-related_protein	BOVIN
P13204	-0.5	(R)G(-100.2079)PK(M)		Natriuretic_peptides_B	BOVIN
P13204	-0.5	(R)GPK+-100.2079(M)		Natriuretic_peptides_B	BOVIN
P13204	-0.5	(R)-100.2079-GPK(M)		Natriuretic_peptides_B	BOVIN
Q32LD1	-0.5	(K)G(-100.2079)PK(K)		Chromatin_complexes_subunit_BAP18	BOVIN
Q32LD1	-0.5	(K)GPK+-100.2079(K)		Chromatin_complexes_subunit_BAP18	BOVIN
Q32LD1	-0.5	(K)-100.2079-GPK(K)		Chromatin_complexes_subunit_BAP18	BOVIN
Q06002	-0.5	(K)G(-100.2079)PK(E)		Filensin	BOVIN
Q06002	-0.5	(K)GPK+-100.2079(E)		Filensin	BOVIN
Q06002	-0.5	(K)-100.2079-GPK(E)		Filensin	BOVIN
Q2KIV9	-0.5	(R)G(-100.2079)PK(G)		Complement_C1q_subcomponent_subunit_B	BOVIN
Q2KIV9	-0.5	(R)GPK+-100.2079(G)		Complement_C1q_subcomponent_subunit_B	BOVIN
Q2KIV9	-0.5	(R)-100.2079-GPK(G)		Complement_C1q_subcomponent_subunit_B	BOVIN
A5D7H5	-0.5	(K)G(-100.2079)PK(H)		Protein_CASC3	BOVIN
A5D7H5	-0.5	(K)GPK+-100.2079(H)		Protein_CASC3	BOVIN
A5D7H5	-0.5	(K)-100.2079-GPK(H)		Protein_CASC3	BOVIN
A8YXZ5	-0.5	(R)G(-100.2079)PK(S)		Uncharacterized_protein_C8orf59_homolog	BOVIN
A8YXZ5	-0.5	(R)GPK+-100.2079(S)		Uncharacterized_protein_C8orf59_homolog	BOVIN
A8YXZ5	-0.5	(R)-100.2079-GPK(S)		Uncharacterized_protein_C8orf59_homolog	BOVIN
P02465	-0.5	(K)G(-100.2079)PK(G)		Collagen_alpha-2(I)_chain	BOVIN
P02465	-0.5	(K)GPK+-100.2079(G)		Collagen_alpha-2(I)_chain	BOVIN
P02465	-0.5	(K)-100.2079-GPK(G)		Collagen_alpha-2(I)_chain	BOVIN
A6QP79	-0.5	(R)G(-100.2079)PK(G)		Collectin-12	BOVIN
A6QP79	-0.5	(R)GPK+-100.2079(G)		Collectin-12	BOVIN
A6QP79	-0.5	(R)-100.2079-GPK(G)		Collectin-12	BOVIN
Q3SZ40	-0.5	(K)G(-100.2079)PK(R)		Probable_ATP-dependent_RNA_helicase_DDX56	BOVIN
Q3SZ40	-0.5	(K)GPK+-100.2079(R)		Probable_ATP-dependent_RNA_helicase_DDX56	BOVIN
Q3SZ40	-0.5	(K)-100.2079-GPK(R)		Probable_ATP-dependent_RNA_helicase_DDX56	BOVIN
A7MBB8	-0.5	(K)G(-100.2079)PK(-)		Docking_protein_2	BOVIN
A7MBB8	-0.5	(K)GPK+-100.2079(-)		Docking_protein_2	BOVIN
A7MBB8	-0.5	(K)-100.2079-GPK(-)		Docking_protein_2	BOVIN
P84798	-0.5	(K)G(-100.2079)PK(K)		DNA_polymerase_delta_subunit_3	BOVIN
P84798	-0.5	(K)GPK+-100.2079(K)		DNA_polymerase_delta_subunit_3	BOVIN
P84798	-0.5	(K)-100.2079-GPK(K)		DNA_polymerase_delta_subunit_3	BOVIN
Q5BIM8	-0.5	(R)G(-100.2079)PK(V)		DNA_excision_repair_protein_ERCC-8	BOVIN
Q5BIM8	-0.5	(R)GPK+-100.2079(V)		DNA_excision_repair_protein_ERCC-8	BOVIN
Q5BIM8	-0.5	(R)-100.2079-GPK(V)		DNA_excision_repair_protein_ERCC-8	BOVIN
P98140	-0.5	(K)G(-100.2079)PK(K)		Coagulation_factor_XII	BOVIN
P98140	-0.5	(K)GPK+-100.2079(K)		Coagulation_factor_XII	BOVIN
P98140	-0.5	(K)-100.2079-GPK(K)		Coagulation_factor_XII	BOVIN
Q58CX2	-0.5	(K)G(-100.2079)PK(L)		FAST_kinase_domain-containing_protein_3,_mitochondrial	BOVIN
Q58CX2	-0.5	(K)GPK+-100.2079(L)		FAST_kinase_domain-containing_protein_3,_mitochondrial	BOVIN
Q58CX2	-0.5	(K)-100.2079-GPK(L)		FAST_kinase_domain-containing_protein_3,_mitochondrial	BOVIN
Q0VCA0	-0.5	(K)G(-100.2079)PK(T)		Fibroblast_growth_factor_18	BOVIN
Q0VCA0	-0.5	(K)GPK+-100.2079(T)		Fibroblast_growth_factor_18	BOVIN
Q0VCA0	-0.5	(K)-100.2079-GPK(T)		Fibroblast_growth_factor_18	BOVIN
Q2YDF7	-0.5	(R)G(-100.2079)PK(E)		Junctional_sarcoplasmic_reticulum_protein_1	BOVIN
Q2YDF7	-0.5	(R)GPK+-100.2079(E)		Junctional_sarcoplasmic_reticulum_protein_1	BOVIN
Q2YDF7	-0.5	(R)-100.2079-GPK(E)		Junctional_sarcoplasmic_reticulum_protein_1	BOVIN
Q3T0L7	-2.1	(R)A(-91.0316)TLSSIR(H)		60S_ribosomal_protein_L28	BOVIN
Q3T0L7	-2.1	(R)ATLSSIR+-91.0316(H)		60S_ribosomal_protein_L28	BOVIN
Q3T0L7	-2.1	(R)-91.0316-ATLSSIR(H)		60S_ribosomal_protein_L28	BOVIN
Q7SIH1	-2.1	(K)-77.0159-GTSLSIR(V)		Alpha-2-macroglobulin	BOVIN
Q7SIH1	-2.1	(K)GTSLSIR+-77.0159(V)		Alpha-2-macroglobulin	BOVIN
Q7SIH1	-2.1	(K)G(-77.0159)TSLSIR(V)		Alpha-2-macroglobulin	BOVIN
Q2NL08	-2.1	(K)A(-91.0104)WSKQK(A)		ATP-dependent_RNA_helicase_DDX55	BOVIN
Q2NL08	-2.1	(K)AWSKQK+-91.0104(A)		ATP-dependent_RNA_helicase_DDX55	BOVIN
Q2NL08	-2.1	(K)-91.0104-AWSKQK(A)		ATP-dependent_RNA_helicase_DDX55	BOVIN
A4IFG4	-2.1	(R)A(-91.0104)TPGVFR(S)		Transmembrane_protein_151B	BOVIN
A4IFG4	-2.1	(R)ATPGVFR+-91.0104(S)		Transmembrane_protein_151B	BOVIN
A4IFG4	-2.1	(R)-91.0104-ATPGVFR(S)		Transmembrane_protein_151B	BOVIN
Q4JF29	-2.1	(K)A(-91.0104)HPTPPK(A)		TIR_domain-containing_adapter_molecule_1	BOVIN
Q4JF29	-2.1	(K)AHPTPPK+-91.0104(A)		TIR_domain-containing_adapter_molecule_1	BOVIN
Q4JF29	-2.1	(K)-91.0104-AHPTPPK(A)		TIR_domain-containing_adapter_molecule_1	BOVIN
Q9GLE5	-2.1	(R)GEIFFFK+-90.0516(D)		72_kDa_type_IV_collagenase	BOVIN
Q9GLE5	-2.1	(R)-90.0516-GEIFFFK(D)		72_kDa_type_IV_collagenase	BOVIN
Q9GLE5	-2.1	(R)G(-90.0516)EIFFFK(D)		72_kDa_type_IV_collagenase	BOVIN
Q3ZBD7	-2.1	(R)GVEAARER+-90.0548(M)		Glucose-6-phosphate_isomerase	BOVIN
Q3ZBD7	-2.1	(R)-90.0548-GVEAARER(M)		Glucose-6-phosphate_isomerase	BOVIN
Q3ZBD7	-2.1	(R)G(-90.0548)VEAARER(M)		Glucose-6-phosphate_isomerase	BOVIN
P04258	-2.1	(R)GFPGPPGMK+-90.0298(G)		Collagen_alpha-1(III)_chain	BOVIN
P04258	-2.1	(R)-90.0298-GFPGPPGMK(G)		Collagen_alpha-1(III)_chain	BOVIN
P04258	-2.1	(R)G(-90.0298)FPGPPGMK(G)		Collagen_alpha-1(III)_chain	BOVIN
Q0VCK0	-2.1	(K)GVSQMPLR+-90.0622(Y)		Bifunctional_purine_biosynthesis_protein_PURH	BOVIN
Q0VCK0	-2.1	(K)-90.0622-GVSQMPLR(Y)		Bifunctional_purine_biosynthesis_protein_PURH	BOVIN
Q0VCK0	-2.1	(K)G(-90.0622)VSQMPLR(Y)		Bifunctional_purine_biosynthesis_protein_PURH	BOVIN
Q2KIL7	-2.1	(R)GPTRGEDR+-90.0184(R)		R3H_domain-containing_protein_4	BOVIN
Q2KIL7	-2.1	(R)-90.0184-GPTRGEDR(R)		R3H_domain-containing_protein_4	BOVIN
Q2KIL7	-2.1	(R)G(-90.0184)PTRGEDR(R)		R3H_domain-containing_protein_4	BOVIN
P35071	-3.1	(K)A(-78.9749)C(Carbamidomethyl)QLEEDISK(F)		Cystic_fibrosis_transmembrane_conductance_regulator	BOVIN
P35071	-3.1	(K)AC(Carbamidomethyl)QLEEDISK+-78.9749(F)		Cystic_fibrosis_transmembrane_conductance_regulator	BOVIN
P35071	-3.1	(K)-78.9749-AC(Carbamidomethyl)QLEEDISK(F)		Cystic_fibrosis_transmembrane_conductance_regulator	BOVIN
A6QLE1	-3.1	(K)-64.9567-GC(Carbamidomethyl)PAVMPGDFK(E)		Tudor_domain-containing_protein_7	BOVIN
A6QLE1	-3.1	(K)GC(Carbamidomethyl)PAVMPGDFK+-64.9567(E)		Tudor_domain-containing_protein_7	BOVIN
A6QLE1	-3.1	(K)G(-64.9567)C(Carbamidomethyl)PAVMPGDFK(E)		Tudor_domain-containing_protein_7	BOVIN
Q28178	-3.1	(R)-64.9566-GRSC(Carbamidomethyl)DSLNNR(C)		Thrombospondin-1	BOVIN
Q28178	-3.1	(R)GRSC(Carbamidomethyl)DSLNNR+-64.9566(C)		Thrombospondin-1	BOVIN
Q28178	-3.1	(R)G(-64.9566)RSC(Carbamidomethyl)DSLNNR(C)		Thrombospondin-1	BOVIN
Q5E9H2	-3.1	(K)-64.9453-GDGLEREC(Carbamidomethyl)SR(K)		1-aminocyclopropane-1-carboxylate_synthase-like_protein_1	BOVIN
Q5E9H2	-3.1	(K)GDGLEREC(Carbamidomethyl)SR+-64.9453(K)		1-aminocyclopropane-1-carboxylate_synthase-like_protein_1	BOVIN
Q5E9H2	-3.1	(K)G(-64.9453)DGLEREC(Carbamidomethyl)SR(K)		1-aminocyclopropane-1-carboxylate_synthase-like_protein_1	BOVIN
Q1LZ87	-3.1	(K)S(-94.9447)GC(Carbamidomethyl)ENNESAIK(K)		Zinc_finger_protein_397	BOVIN
Q1LZ87	-3.1	(K)SGC(Carbamidomethyl)ENNESAIK+-94.9447(K)		Zinc_finger_protein_397	BOVIN
Q1LZ87	-3.1	(K)-94.9447-SGC(Carbamidomethyl)ENNESAIK(K)		Zinc_finger_protein_397	BOVIN
A1A4L6	-3.6	(R)GTLKR+-91.6519(Q)		Protein_C-ets-2	BOVIN
A1A4L6	-3.6	(R)-91.6519-GTLKR(Q)		Protein_C-ets-2	BOVIN
A1A4L6	-3.6	(R)G(-91.6519)TLKR(Q)		Protein_C-ets-2	BOVIN
P46198	-3.6	(R)GTLRK+-91.6519(G)		Translation_initiation_factor_IF-2,_mitochondrial	BOVIN
P46198	-3.6	(R)-91.6519-GTLRK(G)		Translation_initiation_factor_IF-2,_mitochondrial	BOVIN
P46198	-3.6	(R)G(-91.6519)TLRK(G)		Translation_initiation_factor_IF-2,_mitochondrial	BOVIN
O02810	-3.6	(R)GTKLR+-91.6519(K)		Phosphatidylinositol_4-kinase_beta	BOVIN
O02810	-3.6	(R)-91.6519-GTKLR(K)		Phosphatidylinositol_4-kinase_beta	BOVIN
O02810	-3.6	(R)G(-91.6519)TKLR(K)		Phosphatidylinositol_4-kinase_beta	BOVIN
Q28161	-3.6	(R)GTLRK+-91.6519(G)		Plakophilin-1	BOVIN
Q28161	-3.6	(R)-91.6519-GTLRK(G)		Plakophilin-1	BOVIN
Q28161	-3.6	(R)G(-91.6519)TLRK(G)		Plakophilin-1	BOVIN
Q3T171	-3.6	(R)GRLTK+-91.6519(H)		60S_ribosomal_protein_L36	BOVIN
Q3T171	-3.6	(R)-91.6519-GRLTK(H)		60S_ribosomal_protein_L36	BOVIN
Q3T171	-3.6	(R)G(-91.6519)RLTK(H)		60S_ribosomal_protein_L36	BOVIN

## Sheet: Sheet8
Protein	Score	Sequence	Detail	Organism
Q95122	6.8	(R)GFA+-91.9673(-)		Monocyte_differentiation_antigen_CD14	BOVIN
Q5EAD4	5.9	(R)A(-90.9610)TVR(L)		Short/branched_chain_specific_acyl-CoA_dehydrogenase,_mitochondrial	BOVIN
Q5EAD4	5.9	(R)ATVR+-90.9610(L)		Short/branched_chain_specific_acyl-CoA_dehydrogenase,_mitochondrial	BOVIN
Q5EAD4	5.9	(R)-90.9610-ATVR(L)		Short/branched_chain_specific_acyl-CoA_dehydrogenase,_mitochondrial	BOVIN
Q7YRZ2	5.9	(K)A(-90.9610)VTR(E)		Aprataxin	BOVIN
Q7YRZ2	5.9	(K)AVTR+-90.9610(E)		Aprataxin	BOVIN
Q7YRZ2	5.9	(K)-90.9610-AVTR(E)		Aprataxin	BOVIN
Q2NKU3	5.9	(K)A(-90.9610)ISR(E)		Protein_BUD31_homolog	BOVIN
Q2NKU3	5.9	(K)AISR+-90.9610(E)		Protein_BUD31_homolog	BOVIN
Q2NKU3	5.9	(K)-90.9610-AISR(E)		Protein_BUD31_homolog	BOVIN
Q9MZL7	5.9	(R)A(-90.9610)LSR(Q)		Voltage-dependent_L-type_calcium_channel_subunit_beta-1	BOVIN
Q9MZL7	5.9	(R)ALSR+-90.9610(Q)		Voltage-dependent_L-type_calcium_channel_subunit_beta-1	BOVIN
Q9MZL7	5.9	(R)-90.9610-ALSR(Q)		Voltage-dependent_L-type_calcium_channel_subunit_beta-1	BOVIN
Q0II29	5.9	(K)A(-90.9610)LSR(L)		UPF0461_protein_C5orf24_homolog	BOVIN
Q0II29	5.9	(K)ALSR+-90.9610(L)		UPF0461_protein_C5orf24_homolog	BOVIN
Q0II29	5.9	(K)-90.9610-ALSR(L)		UPF0461_protein_C5orf24_homolog	BOVIN
Q9TU23	5.9	(K)A(-90.9610)LSR(A)		Centrosomal_protein_of_290_kDa_(Fragment)	BOVIN
Q9TU23	5.9	(K)ALSR+-90.9610(A)		Centrosomal_protein_of_290_kDa_(Fragment)	BOVIN
Q9TU23	5.9	(K)-90.9610-ALSR(A)		Centrosomal_protein_of_290_kDa_(Fragment)	BOVIN
Q2KIW5	5.9	(K)A(-90.9610)SLR(K)		Centromere_protein_U_(Fragment)	BOVIN
Q2KIW5	5.9	(K)ASLR+-90.9610(K)		Centromere_protein_U_(Fragment)	BOVIN
Q2KIW5	5.9	(K)-90.9610-ASLR(K)		Centromere_protein_U_(Fragment)	BOVIN
A6QLZ7	5.9	(R)A(-90.9610)ISR(A)		Cysteine-rich_secretory_protein_LCCL_domain-containing_2	BOVIN
A6QLZ7	5.9	(R)AISR+-90.9610(A)		Cysteine-rich_secretory_protein_LCCL_domain-containing_2	BOVIN
A6QLZ7	5.9	(R)-90.9610-AISR(A)		Cysteine-rich_secretory_protein_LCCL_domain-containing_2	BOVIN
Q0VCZ0	2.6	(K)-87.9586-GKFR(V)		Neuron-specific_protein_family_member_2	BOVIN
Q0VCZ0	2.6	(K)GKFR+-87.9586(V)		Neuron-specific_protein_family_member_2	BOVIN
Q0VCZ0	2.6	(K)G(-87.9586)KFR(V)		Neuron-specific_protein_family_member_2	BOVIN
P67939	2.6	(R)-87.9586-GFKR(Y)		Cellular_tumor_antigen_p53	BOVIN
P67939	2.6	(R)GFKR+-87.9586(Y)		Cellular_tumor_antigen_p53	BOVIN
P67939	2.6	(R)G(-87.9586)FKR(Y)		Cellular_tumor_antigen_p53	BOVIN
Q9MZL7	2.6	(K)-87.9586-GRFK(R)		Voltage-dependent_L-type_calcium_channel_subunit_beta-1	BOVIN
Q9MZL7	2.6	(K)GRFK+-87.9586(R)		Voltage-dependent_L-type_calcium_channel_subunit_beta-1	BOVIN
Q9MZL7	2.6	(K)G(-87.9586)RFK(R)		Voltage-dependent_L-type_calcium_channel_subunit_beta-1	BOVIN
Q2YDI5	2.6	(K)-87.9586-GRFK(A)		39S_ribosomal_protein_L48,_mitochondrial	BOVIN
Q2YDI5	2.6	(K)GRFK+-87.9586(A)		39S_ribosomal_protein_L48,_mitochondrial	BOVIN
Q2YDI5	2.6	(K)G(-87.9586)RFK(A)		39S_ribosomal_protein_L48,_mitochondrial	BOVIN
Q2HJ52	2.6	(K)-87.9586-GFRK(T)		TATA-box-binding_protein	BOVIN
Q2HJ52	2.6	(K)GFRK+-87.9586(T)		TATA-box-binding_protein	BOVIN
Q2HJ52	2.6	(K)G(-87.9586)FRK(T)		TATA-box-binding_protein	BOVIN
A6QLU7	2.6	(K)-87.9586-GRFK(V)		TRPM8_channel-associated_factor_2	BOVIN
A6QLU7	2.6	(K)GRFK+-87.9586(V)		TRPM8_channel-associated_factor_2	BOVIN
A6QLU7	2.6	(K)G(-87.9586)RFK(V)		TRPM8_channel-associated_factor_2	BOVIN
P82908	2.5	(R)-58.0026-GGPE(-)		28S_ribosomal_protein_S36,_mitochondrial	BOVIN
P82908	2.5	(R)GGPE+-58.0026(-)		28S_ribosomal_protein_S36,_mitochondrial	BOVIN
P82908	2.5	(R)G(-58.0026)GPE(-)		28S_ribosomal_protein_S36,_mitochondrial	BOVIN
A5D962	2.5	(K)-88.0132-SGEP(-)		PHD_finger_protein_23	BOVIN
A5D962	2.5	(K)SGEP+-88.0132(-)		PHD_finger_protein_23	BOVIN
A5D962	2.5	(K)S(-88.0132)GEP(-)		PHD_finger_protein_23	BOVIN
Q17QG5	2.5	(K)-88.0860-SLGL(-)		Ubiquitin-conjugating_enzyme_E2_G2	BOVIN
Q17QG5	2.5	(K)SLGL+-88.0860(-)		Ubiquitin-conjugating_enzyme_E2_G2	BOVIN
Q17QG5	2.5	(K)S(-88.0860)LGL(-)		Ubiquitin-conjugating_enzyme_E2_G2	BOVIN
P07107	1.1	(K)G(-91.0605)TSK(E)		Acyl-CoA-binding_protein	BOVIN
P07107	1.1	(K)GTSK+-91.0605(E)		Acyl-CoA-binding_protein	BOVIN
P07107	1.1	(K)-91.0605-GTSK(E)		Acyl-CoA-binding_protein	BOVIN
Q29RT4	1.1	(R)G(-91.0605)STK(K)		Cell_division_cycle-associated_protein_2	BOVIN
Q29RT4	1.1	(R)GSTK+-91.0605(K)		Cell_division_cycle-associated_protein_2	BOVIN
Q29RT4	1.1	(R)-91.0605-GSTK(K)		Cell_division_cycle-associated_protein_2	BOVIN
Q2KHT6	1.1	(K)G(-91.0605)STK(E)		F-box_only_protein_32	BOVIN
Q2KHT6	1.1	(K)GSTK+-91.0605(E)		F-box_only_protein_32	BOVIN
Q2KHT6	1.1	(K)-91.0605-GSTK(E)		F-box_only_protein_32	BOVIN
E1B9W9	1.1	(K)GSAEETR+-85.4657(T)		Ubiquitin_carboxyl-terminal_hydrolase_42	BOVIN
E1B9W9	1.1	(K)-85.4657-GSAEETR(T)		Ubiquitin_carboxyl-terminal_hydrolase_42	BOVIN
E1B9W9	1.1	(K)G(-85.4657)SAEETR(T)		Ubiquitin_carboxyl-terminal_hydrolase_42	BOVIN
A1A4M2	1.1	(R)A(-99.4861)RGSGC(Carbamidomethyl)R(S)		ER_membrane_protein_complex_subunit_10	BOVIN
A1A4M2	1.1	(R)ARGSGC(Carbamidomethyl)R+-99.4861(S)		ER_membrane_protein_complex_subunit_10	BOVIN
A1A4M2	1.1	(R)-99.4861-ARGSGC(Carbamidomethyl)R(S)		ER_membrane_protein_complex_subunit_10	BOVIN
Q0VCG3	1.1	(K)GFSPDAR+-85.4810(D)		Parvalbumin_alpha	BOVIN
Q0VCG3	1.1	(K)-85.4810-GFSPDAR(D)		Parvalbumin_alpha	BOVIN
Q0VCG3	1.1	(K)G(-85.4810)FSPDAR(D)		Parvalbumin_alpha	BOVIN
Q2T9W2	1.1	(R)GDTTVEK+-85.4909(D)		THUMP_domain-containing_protein_3	BOVIN
Q2T9W2	1.1	(R)-85.4909-GDTTVEK(D)		THUMP_domain-containing_protein_3	BOVIN
Q2T9W2	1.1	(R)G(-85.4909)DTTVEK(D)		THUMP_domain-containing_protein_3	BOVIN
Q3SWX2	1.1	(K)A(-99.5000)MEERK(L)		Acyl-coenzyme_A_thioesterase_9,_mitochondrial	BOVIN
Q3SWX2	1.1	(K)AMEERK+-99.5000(L)		Acyl-coenzyme_A_thioesterase_9,_mitochondrial	BOVIN
Q3SWX2	1.1	(K)-99.5000-AMEERK(L)		Acyl-coenzyme_A_thioesterase_9,_mitochondrial	BOVIN
Q2TBP2	1	(K)GC(Carbamidomethyl)TC(Carbamidomethyl)TFK+-87.4378(D)		Histone_H4_transcription_factor	BOVIN
Q2TBP2	1	(K)-87.4378-GC(Carbamidomethyl)TC(Carbamidomethyl)TFK(D)		Histone_H4_transcription_factor	BOVIN
Q2TBP2	1	(K)G(-87.4378)C(Carbamidomethyl)TC(Carbamidomethyl)TFK(D)		Histone_H4_transcription_factor	BOVIN
Q3SWW8	1	(K)A(-90.6450)ILRYLK(N)		Thrombospondin-4	BOVIN
Q3SWW8	1	(K)AILRYLK+-90.6450(N)		Thrombospondin-4	BOVIN
Q3SWW8	1	(K)-90.6450-AILRYLK(N)		Thrombospondin-4	BOVIN
A6QNM7	1	(K)AENENGSR+-90.4591(S)		Ubiquitin_carboxyl-terminal_hydrolase_33	BOVIN
A6QNM7	1	(K)-90.4591-AENENGSR(S)		Ubiquitin_carboxyl-terminal_hydrolase_33	BOVIN
A6QNM7	1	(K)A(-90.4591)ENENGSR(S)		Ubiquitin_carboxyl-terminal_hydrolase_33	BOVIN
Q9GLX9	1	(R)-76.6182-GFTLIALK(E)		Spondin-1	BOVIN
Q9GLX9	1	(R)GFTLIALK+-76.6182(E)		Spondin-1	BOVIN
Q9GLX9	1	(R)G(-76.6182)FTLIALK(E)		Spondin-1	BOVIN
Q32KX7	1	(R)-76.4574-GEVADEDK(R)		Polycomb_complex_protein_BMI-1	BOVIN
Q32KX7	1	(R)GEVADEDK+-76.4574(R)		Polycomb_complex_protein_BMI-1	BOVIN
Q32KX7	1	(R)G(-76.4574)EVADEDK(R)		Polycomb_complex_protein_BMI-1	BOVIN
Q95122	0.4	(R)-91.9673-GFA(-)		Monocyte_differentiation_antigen_CD14	BOVIN
Q95122	0.4	(R)G(-91.9673)FA(-)		Monocyte_differentiation_antigen_CD14	BOVIN
Q32P67	-0.4	(R)GYRTK+-90.0292(E)		UPF0691_protein_C9orf116_homolog	BOVIN
Q32P67	-0.4	(R)-90.0292-GYRTK(E)		UPF0691_protein_C9orf116_homolog	BOVIN
Q32P67	-0.4	(R)G(-90.0292)YRTK(E)		UPF0691_protein_C9orf116_homolog	BOVIN
Q3ZBZ8	-0.4	(K)GYTRK+-90.0292(A)		Stress-induced-phosphoprotein_1	BOVIN
Q3ZBZ8	-0.4	(K)-90.0292-GYTRK(A)		Stress-induced-phosphoprotein_1	BOVIN
Q3ZBZ8	-0.4	(K)G(-90.0292)YTRK(A)		Stress-induced-phosphoprotein_1	BOVIN
Q32LB9	-0.4	(K)GSVAYK+-90.0180(T)		Nitric_oxide-associated_protein_1	BOVIN
Q32LB9	-0.4	(K)-90.0180-GSVAYK(T)		Nitric_oxide-associated_protein_1	BOVIN
Q32LB9	-0.4	(K)G(-90.0180)SVAYK(T)		Nitric_oxide-associated_protein_1	BOVIN
Q28862	-0.4	(R)GDNYR+-89.9564(A)		Bone_sialoprotein_2	BOVIN
Q28862	-0.4	(R)-89.9564-GDNYR(A)		Bone_sialoprotein_2	BOVIN
Q28862	-0.4	(R)G(-89.9564)DNYR(A)		Bone_sialoprotein_2	BOVIN
A7YWH9	-0.6	(R)GRAFR+-72.0299(L)		Inactive_rhomboid_protein_1	BOVIN
A7YWH9	-0.6	(R)-72.0299-GRAFR(L)		Inactive_rhomboid_protein_1	BOVIN
A7YWH9	-0.6	(R)G(-72.0299)RAFR(L)		Inactive_rhomboid_protein_1	BOVIN
Q1RMQ3	-2.7	(K)S(-89.9728)SV(-)		Protein_SYS1_homolog	BOVIN
Q1RMQ3	-2.7	(K)SSV+-89.9728(-)		Protein_SYS1_homolog	BOVIN
Q1RMQ3	-2.7	(K)-89.9728-SSV(-)		Protein_SYS1_homolog	BOVIN
Q3ZRW9	-2.7	(K)S(-89.9517)W(-)		Clusterin-like_protein_1	BOVIN
Q3ZRW9	-2.7	(K)SW+-89.9517(-)		Clusterin-like_protein_1	BOVIN
Q3ZRW9	-2.7	(K)-89.9517-SW(-)		Clusterin-like_protein_1	BOVIN
P46159	-2.7	(R)S(-89.9517)W(-)		Beta-defensin_1	BOVIN
P46159	-2.7	(R)SW+-89.9517(-)		Beta-defensin_1	BOVIN
P46159	-2.7	(R)-89.9517-SW(-)		Beta-defensin_1	BOVIN
P46160	-2.7	(R)S(-89.9517)W(-)		Beta-defensin_2	BOVIN
P46160	-2.7	(R)SW+-89.9517(-)		Beta-defensin_2	BOVIN
P46160	-2.7	(R)-89.9517-SW(-)		Beta-defensin_2	BOVIN
P46161	-2.7	(R)S(-89.9517)W(-)		Beta-defensin_3_(Fragment)	BOVIN
P46161	-2.7	(R)SW+-89.9517(-)		Beta-defensin_3_(Fragment)	BOVIN
P46161	-2.7	(R)-89.9517-SW(-)		Beta-defensin_3_(Fragment)	BOVIN
P46169	-2.7	(R)S(-89.9517)W(-)		Beta-defensin_11	BOVIN
P46169	-2.7	(R)SW+-89.9517(-)		Beta-defensin_11	BOVIN
P46169	-2.7	(R)-89.9517-SW(-)		Beta-defensin_11	BOVIN
P46170	-2.7	(R)S(-89.9517)W(-)		Beta-defensin_12	BOVIN
P46170	-2.7	(R)SW+-89.9517(-)		Beta-defensin_12	BOVIN
P46170	-2.7	(R)-89.9517-SW(-)		Beta-defensin_12	BOVIN
P46171	-2.7	(R)S(-89.9517)W(-)		Beta-defensin_13	BOVIN
P46171	-2.7	(R)SW+-89.9517(-)		Beta-defensin_13	BOVIN
P46171	-2.7	(R)-89.9517-SW(-)		Beta-defensin_13	BOVIN
O18815	-2.7	(R)S(-89.9517)W(-)		Beta-defensin_C7_(Fragment)	BOVIN
O18815	-2.7	(R)SW+-89.9517(-)		Beta-defensin_C7_(Fragment)	BOVIN
O18815	-2.7	(R)-89.9517-SW(-)		Beta-defensin_C7_(Fragment)	BOVIN
Q32KL8	-2.7	(K)AEG+-73.9415(-)		Protein_TBATA	BOVIN
Q32KL8	-2.7	(K)-73.9415-AEG(-)		Protein_TBATA	BOVIN
Q32KL8	-2.7	(K)A(-73.9415)EG(-)		Protein_TBATA	BOVIN
A2VE78	-2.7	(R)S(-89.9364)GE(-)		F-box/LRR-repeat_protein_5	BOVIN
A2VE78	-2.7	(R)SGE+-89.9364(-)		F-box/LRR-repeat_protein_5	BOVIN
A2VE78	-2.7	(R)-89.9364-SGE(-)		F-box/LRR-repeat_protein_5	BOVIN
Q3ZC52	-3.9	(K)G(-84.0216)LNIVHRIK(A)		Testis-expressed_protein_30	BOVIN
Q3ZC52	-3.9	(K)GLNIVHRIK+-84.0216(A)		Testis-expressed_protein_30	BOVIN
Q3ZC52	-3.9	(K)-84.0216-GLNIVHRIK(A)		Testis-expressed_protein_30	BOVIN
Q1LZC5	-3.9	(R)A(-98.0009)GRTPLHLAK(S)		Ankyrin_repeat_domain-containing_protein_54	BOVIN
Q1LZC5	-3.9	(R)AGRTPLHLAK+-98.0009(S)		Ankyrin_repeat_domain-containing_protein_54	BOVIN
Q1LZC5	-3.9	(R)-98.0009-AGRTPLHLAK(S)		Ankyrin_repeat_domain-containing_protein_54	BOVIN
Q58DW3	-3.9	(K)A(-97.9896)KPPAAAAPAAK(G)		60S_ribosomal_protein_L29	BOVIN
Q58DW3	-3.9	(K)AKPPAAAAPAAK+-97.9896(G)		60S_ribosomal_protein_L29	BOVIN
Q58DW3	-3.9	(K)-97.9896-AKPPAAAAPAAK(G)		60S_ribosomal_protein_L29	BOVIN
A1A4I4	-3.9	(R)G(-83.9814)LC(Carbamidomethyl)ALKFLK(L)		Serine/threonine-protein_kinase_N1	BOVIN
A1A4I4	-3.9	(R)GLC(Carbamidomethyl)ALKFLK+-83.9814(L)		Serine/threonine-protein_kinase_N1	BOVIN
A1A4I4	-3.9	(R)-83.9814-GLC(Carbamidomethyl)ALKFLK(L)		Serine/threonine-protein_kinase_N1	BOVIN
Q32LE7	-3.9	(K)A(-97.9784)SQLGIFISK(V)		PDZ_domain-containing_protein_11	BOVIN
Q32LE7	-3.9	(K)ASQLGIFISK+-97.9784(V)		PDZ_domain-containing_protein_11	BOVIN
Q32LE7	-3.9	(K)-97.9784-ASQLGIFISK(V)		PDZ_domain-containing_protein_11	BOVIN

## Sheet: Sheet9
Protein	Score	Sequence	Detail	Organism
P98140	1.1	(K)-93.4227-ASC(Carbamidomethyl)YDDR(D)		Coagulation_factor_XII	BOVIN
P98140	1.1	(K)ASC(Carbamidomethyl)YDDR+-93.4227(D)		Coagulation_factor_XII	BOVIN
P98140	1.1	(K)A(-93.4227)SC(Carbamidomethyl)YDDR(D)		Coagulation_factor_XII	BOVIN
P04409	1.1	(K)GPDTDDPR+-79.4612(S)		Protein_kinase_C_alpha_type	BOVIN
P04409	1.1	(K)-79.4612-GPDTDDPR(S)		Protein_kinase_C_alpha_type	BOVIN
P04409	1.1	(K)G(-79.4612)PDTDDPR(S)		Protein_kinase_C_alpha_type	BOVIN
Q5EAB4	1.1	(R)GLVVTDLR+-79.6067(A)		Chitinase_domain-containing_protein_1	BOVIN
Q5EAB4	1.1	(R)-79.6067-GLVVTDLR(A)		Chitinase_domain-containing_protein_1	BOVIN
Q5EAB4	1.1	(R)G(-79.6067)LVVTDLR(A)		Chitinase_domain-containing_protein_1	BOVIN
A5PKC7	1.1	(R)GLISVVER+-79.6067(Q)		Uncharacterized_protein_CXorf49_homolog	BOVIN
A5PKC7	1.1	(R)-79.6067-GLISVVER(Q)		Uncharacterized_protein_CXorf49_homolog	BOVIN
A5PKC7	1.1	(R)G(-79.6067)LISVVER(Q)		Uncharacterized_protein_CXorf49_homolog	BOVIN
Q2TBV6	1.1	(K)APRVAASSK+-93.5972(V)		Coiled-coil_domain-containing_protein_124	BOVIN
Q2TBV6	1.1	(K)-93.5972-APRVAASSK(V)		Coiled-coil_domain-containing_protein_124	BOVIN
Q2TBV6	1.1	(K)A(-93.5972)PRVAASSK(V)		Coiled-coil_domain-containing_protein_124	BOVIN
Q95122	0.8	(R)GFA+-94.0081(-)		Monocyte_differentiation_antigen_CD14	BOVIN
A4FV84	0.6	(R)G(-94.5814)EVGLLFTNR(T)		mRNA_turnover_protein_4_homolog	BOVIN
A4FV84	0.6	(R)GEVGLLFTNR+-94.5814(T)		mRNA_turnover_protein_4_homolog	BOVIN
A4FV84	0.6	(R)-94.5814-GEVGLLFTNR(T)		mRNA_turnover_protein_4_homolog	BOVIN
P18493	0.6	(K)GQDGVGSKTEK+-94.5298(T)		Poly_[ADP-ribose]_polymerase_1	BOVIN
P18493	0.6	(K)-94.5298-GQDGVGSKTEK(T)		Poly_[ADP-ribose]_polymerase_1	BOVIN
P18493	0.6	(K)G(-94.5298)QDGVGSKTEK(T)		Poly_[ADP-ribose]_polymerase_1	BOVIN
A5D785	0.6	(R)GSNTIASAAADK+-94.5298(I)		Exportin-2	BOVIN
A5D785	0.6	(R)-94.5298-GSNTIASAAADK(I)		Exportin-2	BOVIN
A5D785	0.6	(R)G(-94.5298)SNTIASAAADK(I)		Exportin-2	BOVIN
Q29RR1	0.6	(R)GTIDVSSDRR+-94.5410(L)		Leucine-rich_repeat-containing_protein_41	BOVIN
Q29RR1	0.6	(R)-94.5410-GTIDVSSDRR(L)		Leucine-rich_repeat-containing_protein_41	BOVIN
Q29RR1	0.6	(R)G(-94.5410)TIDVSSDRR(L)		Leucine-rich_repeat-containing_protein_41	BOVIN
Q3T020	0.6	(R)GGLTQPGQGYK+-94.5450(E)		Transcription_elongation_factor_A_protein-like_8	BOVIN
Q3T020	0.6	(R)-94.5450-GGLTQPGQGYK(E)		Transcription_elongation_factor_A_protein-like_8	BOVIN
Q3T020	0.6	(R)G(-94.5450)GLTQPGQGYK(E)		Transcription_elongation_factor_A_protein-like_8	BOVIN
Q95122	-0.8	(R)-94.0081-GFA(-)		Monocyte_differentiation_antigen_CD14	BOVIN
Q95122	-0.8	(R)G(-94.0081)FA(-)		Monocyte_differentiation_antigen_CD14	BOVIN
Q32L00	-0.9	(R)GAHW+-69.0367(-)		Alpha-ketoglutarate-dependent_dioxygenase_alkB_homolog_3	BOVIN
Q32L00	-0.9	(R)-69.0367-GAHW(-)		Alpha-ketoglutarate-dependent_dioxygenase_alkB_homolog_3	BOVIN
Q32L00	-0.9	(R)G(-69.0367)AHW(-)		Alpha-ketoglutarate-dependent_dioxygenase_alkB_homolog_3	BOVIN
Q28085	-0.9	(K)SEHK+-99.0684(H)		Complement_factor_H	BOVIN
Q28085	-0.9	(K)-99.0684-SEHK(H)		Complement_factor_H	BOVIN
P06579	-0.9	(R)SEHK+-99.0684(C)		Thrombomodulin_(Fragment)	BOVIN
P06579	-0.9	(R)-99.0684-SEHK(C)		Thrombomodulin_(Fragment)	BOVIN
Q28085	-0.9	(K)S(-99.0684)EHK(H)		Complement_factor_H	BOVIN
Q1LZA0	-0.9	(R)S(-99.0684)HEK(T)		GPI_mannosyltransferase_3	BOVIN
Q1LZA0	-0.9	(R)SHEK+-99.0684(T)		GPI_mannosyltransferase_3	BOVIN
Q1LZA0	-0.9	(R)-99.0684-SHEK(T)		GPI_mannosyltransferase_3	BOVIN
Q2HJC9	-0.9	(R)S(-99.0684)HEK(S)		Polyglutamine-binding_protein_1	BOVIN
Q2HJC9	-0.9	(R)SHEK+-99.0684(S)		Polyglutamine-binding_protein_1	BOVIN
Q2HJC9	-0.9	(R)-99.0684-SHEK(S)		Polyglutamine-binding_protein_1	BOVIN
Q2HJC9	-0.9	(R)S(-99.0684)HEK(S)		Polyglutamine-binding_protein_1	BOVIN
Q2HJC9	-0.9	(R)SHEK+-99.0684(S)		Polyglutamine-binding_protein_1	BOVIN
Q2HJC9	-0.9	(R)-99.0684-SHEK(S)		Polyglutamine-binding_protein_1	BOVIN
P06579	-0.9	(R)S(-99.0684)EHK(C)		Thrombomodulin_(Fragment)	BOVIN
A7Z052	-0.9	(R)S(-99.0684)HEK(L)		WD_repeat-containing_protein_6	BOVIN
A7Z052	-0.9	(R)SHEK+-99.0684(L)		WD_repeat-containing_protein_6	BOVIN
A7Z052	-0.9	(R)-99.0684-SHEK(L)		WD_repeat-containing_protein_6	BOVIN
Q05B62	-3.8	(K)AIS+-90.0343(-)		Sorting_nexin-1	BOVIN
Q05B62	-3.8	(K)-90.0343-AIS(-)		Sorting_nexin-1	BOVIN
Q05B62	-3.8	(K)A(-90.0343)IS(-)		Sorting_nexin-1	BOVIN
F6QV99	-5.4	(K)ATAK+-90.0367(E)		ATPase_family_AAA_domain-containing_protein_1	BOVIN
F6QV99	-5.4	(K)-90.0367-ATAK(E)		ATPase_family_AAA_domain-containing_protein_1	BOVIN
F6QV99	-5.4	(K)A(-90.0367)TAK(E)		ATPase_family_AAA_domain-containing_protein_1	BOVIN
Q3T0J9	-5.4	(K)AATK+-90.0367(V)		Guanine_nucleotide-binding_protein-like_3-like_protein	BOVIN
Q3T0J9	-5.4	(K)-90.0367-AATK(V)		Guanine_nucleotide-binding_protein-like_3-like_protein	BOVIN
Q3T0J9	-5.4	(K)A(-90.0367)ATK(V)		Guanine_nucleotide-binding_protein-like_3-like_protein	BOVIN
Q3SYS7	-5.4	(K)AATK+-90.0367(G)		IQ_domain-containing_protein_F1	BOVIN
Q3SYS7	-5.4	(K)-90.0367-AATK(G)		IQ_domain-containing_protein_F1	BOVIN
Q3SYS7	-5.4	(K)A(-90.0367)ATK(G)		IQ_domain-containing_protein_F1	BOVIN
P67827	-5.4	(K)AATK+-90.0367(K)		Casein_kinase_I_isoform_alpha	BOVIN
P67827	-5.4	(K)-90.0367-AATK(K)		Casein_kinase_I_isoform_alpha	BOVIN
P67827	-5.4	(K)A(-90.0367)ATK(K)		Casein_kinase_I_isoform_alpha	BOVIN
P35508	-5.4	(K)AATK+-90.0367(R)		Casein_kinase_I_isoform_delta	BOVIN
P35508	-5.4	(K)-90.0367-AATK(R)		Casein_kinase_I_isoform_delta	BOVIN
P35508	-5.4	(K)A(-90.0367)ATK(R)		Casein_kinase_I_isoform_delta	BOVIN
Q32LM6	-5.4	(R)ATAK+-90.0367(A)		Protein_lin-7_homolog_A	BOVIN
Q32LM6	-5.4	(R)-90.0367-ATAK(A)		Protein_lin-7_homolog_A	BOVIN
Q32LM6	-5.4	(R)A(-90.0367)TAK(A)		Protein_lin-7_homolog_A	BOVIN
G3N1S4	-5.4	(K)ATAK+-90.0367(R)		Multicilin	BOVIN
G3N1S4	-5.4	(K)-90.0367-ATAK(R)		Multicilin	BOVIN
G3N1S4	-5.4	(K)A(-90.0367)TAK(R)		Multicilin	BOVIN
P06836	-5.4	(K)AATK+-90.0367(I)		Neuromodulin	BOVIN
P06836	-5.4	(K)-90.0367-AATK(I)		Neuromodulin	BOVIN
P06836	-5.4	(K)A(-90.0367)ATK(I)		Neuromodulin	BOVIN
Q32KN9	-5.4	(K)AATK+-90.0367(K)		PRELI_domain-containing_protein_1,_mitochondrial	BOVIN
Q32KN9	-5.4	(K)-90.0367-AATK(K)		PRELI_domain-containing_protein_1,_mitochondrial	BOVIN
Q32KN9	-5.4	(K)A(-90.0367)ATK(K)		PRELI_domain-containing_protein_1,_mitochondrial	BOVIN
Q0P561	-5.4	(K)ATAK+-90.0367(N)		Sentan	BOVIN
Q0P561	-5.4	(K)-90.0367-ATAK(N)		Sentan	BOVIN
Q0P561	-5.4	(K)A(-90.0367)TAK(N)		Sentan	BOVIN
Q29RM1	-7	(K)ADS+-91.9772(-)		Mitochondrial_thiamine_pyrophosphate_carrier	BOVIN
Q29RM1	-7	(K)-91.9772-ADS(-)		Mitochondrial_thiamine_pyrophosphate_carrier	BOVIN
Q29RM1	-7	(K)A(-91.9772)DS(-)		Mitochondrial_thiamine_pyrophosphate_carrier	BOVIN
P0CG53	-7	(R)G(-92.9547)GC(Carbamidomethyl)(-)		Polyubiquitin-B	BOVIN
P0CG53	-7	(R)-92.9547-GGC(Carbamidomethyl)(-)		Polyubiquitin-B	BOVIN
P0CG53	-7	(R)GGC(Carbamidomethyl)+-92.9547(-)		Polyubiquitin-B	BOVIN
Q0VC82	-7	(K)-81.0568-GNRTAR(I)		Selenide,_water_dikinase_1	BOVIN
Q0VC82	-7	(K)GNRTAR+-81.0568(I)		Selenide,_water_dikinase_1	BOVIN
Q0VC82	-7	(K)G(-81.0568)NRTAR(I)		Selenide,_water_dikinase_1	BOVIN
O18789	-7	(R)A(-95.0725)GQRTR(F)		40S_ribosomal_protein_S2	BOVIN
O18789	-7	(R)AGQRTR+-95.0725(F)		40S_ribosomal_protein_S2	BOVIN
O18789	-7	(R)-95.0725-AGQRTR(F)		40S_ribosomal_protein_S2	BOVIN
A7MAZ4	-7	(K)A(-95.0725)ASQRR(D)		Transcription_initiation_factor_TFIID_subunit_8	BOVIN
A7MAZ4	-7	(K)AASQRR+-95.0725(D)		Transcription_initiation_factor_TFIID_subunit_8	BOVIN
A7MAZ4	-7	(K)-95.0725-AASQRR(D)		Transcription_initiation_factor_TFIID_subunit_8	BOVIN
Q3T093	-7	(K)-81.0707-GGTSKPK(T)		Adaptin_ear-binding_coat-associated_protein_1	BOVIN
Q3T093	-7	(K)GGTSKPK+-81.0707(T)		Adaptin_ear-binding_coat-associated_protein_1	BOVIN
Q3T093	-7	(K)G(-81.0707)GTSKPK(T)		Adaptin_ear-binding_coat-associated_protein_1	BOVIN
P80227	-7	(R)-81.0707-GELLSR(E)		Acylamino-acid-releasing_enzyme	BOVIN
P80227	-7	(R)GELLSR+-81.0707(E)		Acylamino-acid-releasing_enzyme	BOVIN
P80227	-7	(R)G(-81.0707)ELLSR(E)		Acylamino-acid-releasing_enzyme	BOVIN
Q2T9W8	-8.4	(R)G(-91.0295)SK(G)		Ankyrin_repeat_domain-containing_protein_61	BOVIN
Q2T9W8	-8.4	(R)GSK+-91.0295(G)		Ankyrin_repeat_domain-containing_protein_61	BOVIN
Q2T9W8	-8.4	(R)-91.0295-GSK(G)		Ankyrin_repeat_domain-containing_protein_61	BOVIN
P46193	-8.4	(K)G(-91.0295)SK(G)		Annexin_A1	BOVIN
P46193	-8.4	(K)GSK+-91.0295(G)		Annexin_A1	BOVIN
P46193	-8.4	(K)-91.0295-GSK(G)		Annexin_A1	BOVIN
P79099	-8.4	(R)G(-91.0295)SK(A)		Aquaporin-2	BOVIN
P79099	-8.4	(R)GSK+-91.0295(A)		Aquaporin-2	BOVIN
P79099	-8.4	(R)-91.0295-GSK(A)		Aquaporin-2	BOVIN
Q29449	-8.4	(R)G(-91.0295)SK(C)		Probable_phospholipid-transporting_ATPase_IA	BOVIN
Q29449	-8.4	(R)GSK+-91.0295(C)		Probable_phospholipid-transporting_ATPase_IA	BOVIN
Q29449	-8.4	(R)-91.0295-GSK(C)		Probable_phospholipid-transporting_ATPase_IA	BOVIN
A7YWC4	-8.4	(K)G(-91.0295)SK(G)		ATPase_family_AAA_domain-containing_protein_3	BOVIN
A7YWC4	-8.4	(K)GSK+-91.0295(G)		ATPase_family_AAA_domain-containing_protein_3	BOVIN
A7YWC4	-8.4	(K)-91.0295-GSK(G)		ATPase_family_AAA_domain-containing_protein_3	BOVIN
Q3SYV4	-8.4	(R)G(-91.0295)SK(L)		Adenylyl_cyclase-associated_protein_1	BOVIN
Q3SYV4	-8.4	(R)GSK+-91.0295(L)		Adenylyl_cyclase-associated_protein_1	BOVIN
Q3SYV4	-8.4	(R)-91.0295-GSK(L)		Adenylyl_cyclase-associated_protein_1	BOVIN
Q2HJ91	-8.4	(K)G(-91.0295)SK(C)		Coiled-coil_domain-containing_protein_71	BOVIN
Q2HJ91	-8.4	(K)GSK+-91.0295(C)		Coiled-coil_domain-containing_protein_71	BOVIN
Q2HJ91	-8.4	(K)-91.0295-GSK(C)		Coiled-coil_domain-containing_protein_71	BOVIN
Q00194	-8.4	(K)G(-91.0295)SK(A)		cGMP-gated_cation_channel_alpha-1	BOVIN
Q00194	-8.4	(K)GSK+-91.0295(A)		cGMP-gated_cation_channel_alpha-1	BOVIN
Q00194	-8.4	(K)-91.0295-GSK(A)		cGMP-gated_cation_channel_alpha-1	BOVIN
Q03041	-8.4	(K)G(-91.0295)SK(M)		Cyclic_nucleotide-gated_olfactory_channel	BOVIN
Q03041	-8.4	(K)GSK+-91.0295(M)		Cyclic_nucleotide-gated_olfactory_channel	BOVIN
Q03041	-8.4	(K)-91.0295-GSK(M)		Cyclic_nucleotide-gated_olfactory_channel	BOVIN
Q29441	-8.4	(K)G(-91.0295)SK(S)		Cyclic_nucleotide-gated_cation_channel_alpha-3	BOVIN
Q29441	-8.4	(K)GSK+-91.0295(S)		Cyclic_nucleotide-gated_cation_channel_alpha-3	BOVIN
Q29441	-8.4	(K)-91.0295-GSK(S)		Cyclic_nucleotide-gated_cation_channel_alpha-3	BOVIN
Q7SIB2	-8.4	(K)G(-91.0295)SK(G)		Collagen_alpha-1(IV)_chain	BOVIN
Q7SIB2	-8.4	(K)GSK+-91.0295(G)		Collagen_alpha-1(IV)_chain	BOVIN
Q7SIB2	-8.4	(K)-91.0295-GSK(G)		Collagen_alpha-1(IV)_chain	BOVIN
Q28083	-8.4	(K)G(-91.0295)SK(G)		Collagen_alpha-1(XI)_chain_(Fragment)	BOVIN
Q28083	-8.4	(K)GSK+-91.0295(G)		Collagen_alpha-1(XI)_chain_(Fragment)	BOVIN
Q28083	-8.4	(K)-91.0295-GSK(G)		Collagen_alpha-1(XI)_chain_(Fragment)	BOVIN
Q28083	-8.4	(K)G(-91.0295)SK(G)		Collagen_alpha-1(XI)_chain_(Fragment)	BOVIN
Q28083	-8.4	(K)GSK+-91.0295(G)		Collagen_alpha-1(XI)_chain_(Fragment)	BOVIN
Q28083	-8.4	(K)-91.0295-GSK(G)		Collagen_alpha-1(XI)_chain_(Fragment)	BOVIN

## Sheet: Sheet10
Protein	Score	Sequence	Detail	Organism
E1BC15	7.3	(K)GPTGK+-93.9669(S)		RNA-binding_protein_44	BOVIN
E1BC15	7.3	(K)-93.9669-GPTGK(S)		RNA-binding_protein_44	BOVIN
E1BC15	7.3	(K)G(-93.9669)PTGK(S)		RNA-binding_protein_44	BOVIN
P13536	4.1	(R)GVRK+-94.0145(V)		Acetylcholine_receptor_subunit_gamma	BOVIN
P13536	4.1	(R)-94.0145-GVRK(V)		Acetylcholine_receptor_subunit_gamma	BOVIN
P13536	4.1	(R)G(-94.0145)VRK(V)		Acetylcholine_receptor_subunit_gamma	BOVIN
Q32S26	4.1	(K)GVKR+-94.0145(K)		Bromodomain-containing_protein_2	BOVIN
Q32S26	4.1	(K)-94.0145-GVKR(K)		Bromodomain-containing_protein_2	BOVIN
Q32S26	4.1	(K)G(-94.0145)VKR(K)		Bromodomain-containing_protein_2	BOVIN
Q5E943	4.1	(K)GVRK+-94.0145(A)		Uncharacterized_protein_C1orf43_homolog	BOVIN
Q5E943	4.1	(K)-94.0145-GVRK(A)		Uncharacterized_protein_C1orf43_homolog	BOVIN
Q5E943	4.1	(K)G(-94.0145)VRK(A)		Uncharacterized_protein_C1orf43_homolog	BOVIN
P33046	4.1	(K)GRVK+-94.0145(Q)		Cathelicidin-4	BOVIN
P33046	4.1	(K)-94.0145-GRVK(Q)		Cathelicidin-4	BOVIN
P33046	4.1	(K)G(-94.0145)RVK(Q)		Cathelicidin-4	BOVIN
Q24K02	2.5	(K)-96.0521-SFEGK(T)		Insulin-degrading_enzyme	BOVIN
Q24K02	2.5	(K)SFEGK+-96.0521(T)		Insulin-degrading_enzyme	BOVIN
Q24K02	2.5	(K)S(-96.0521)FEGK(T)		Insulin-degrading_enzyme	BOVIN
P02672	2.5	(R)GDFAK+-66.0416(A)		Fibrinogen_alpha_chain	BOVIN
P02672	2.5	(R)G(-66.0416)DFAK(A)		Fibrinogen_alpha_chain	BOVIN
P02672	2.5	(R)-66.0416-GDFAK(A)		Fibrinogen_alpha_chain	BOVIN
A6QQV9	2.5	(K)GSMSR+-66.0198(A)		Actin_filament-associated_protein_1-like_1	BOVIN
A6QQV9	2.5	(K)G(-66.0198)SMSR(A)		Actin_filament-associated_protein_1-like_1	BOVIN
A6QQV9	2.5	(K)-66.0198-GSMSR(A)		Actin_filament-associated_protein_1-like_1	BOVIN
A1A4L0	2.5	(K)GMTTK+-66.0450(L)		Sorting_nexin-4	BOVIN
A1A4L0	2.5	(K)-66.0450-GMTTK(L)		Sorting_nexin-4	BOVIN
A1A4L0	2.5	(K)G(-66.0450)MTTK(L)		Sorting_nexin-4	BOVIN
P27674	2.5	(R)-96.0634-SAAYR(Q)		Solute_carrier_family_2,_facilitated_glucose_transporter_member_1	BOVIN
P27674	2.5	(R)SAAYR+-96.0634(Q)		Solute_carrier_family_2,_facilitated_glucose_transporter_member_1	BOVIN
P27674	2.5	(R)S(-96.0634)AAYR(Q)		Solute_carrier_family_2,_facilitated_glucose_transporter_member_1	BOVIN
Q08DP1	0.1	(K)GYVLRNSVE+-92.0441(-)		tRNA_methyltransferase_10_homolog_B	BOVIN
Q08DP1	0.1	(K)-92.0441-GYVLRNSVE(-)		tRNA_methyltransferase_10_homolog_B	BOVIN
Q08DP1	0.1	(K)G(-92.0441)YVLRNSVE(-)		tRNA_methyltransferase_10_homolog_B	BOVIN
Q28009	0.1	(R)GGFNKFGGPR+-92.0342(D)		RNA-binding_protein_FUS	BOVIN
Q28009	0.1	(R)-92.0342-GGFNKFGGPR(D)		RNA-binding_protein_FUS	BOVIN
Q28009	0.1	(R)G(-92.0342)GFNKFGGPR(D)		RNA-binding_protein_FUS	BOVIN
Q9BE97	0.1	(K)GQVLSVMFR+-92.0628(F)		Aryl_hydrocarbon_receptor_nuclear_translocator	BOVIN
Q9BE97	0.1	(K)-92.0628-GQVLSVMFR(F)		Aryl_hydrocarbon_receptor_nuclear_translocator	BOVIN
Q9BE97	0.1	(K)G(-92.0628)QVLSVMFR(F)		Aryl_hydrocarbon_receptor_nuclear_translocator	BOVIN
A2VDU3	0.1	(R)GAFGVVC(Carbamidomethyl)KAK+-92.0628(W)		Mitogen-activated_protein_kinase_kinase_kinase_7	BOVIN
A2VDU3	0.1	(R)-92.0628-GAFGVVC(Carbamidomethyl)KAK(W)		Mitogen-activated_protein_kinase_kinase_kinase_7	BOVIN
A2VDU3	0.1	(R)G(-92.0628)AFGVVC(Carbamidomethyl)KAK(W)		Mitogen-activated_protein_kinase_kinase_kinase_7	BOVIN
Q28046	0.1	(K)GAEYVASVLK+-92.0693(C)		Adseverin	BOVIN
Q28046	0.1	(K)-92.0693-GAEYVASVLK(C)		Adseverin	BOVIN
Q28046	0.1	(K)G(-92.0693)AEYVASVLK(C)		Adseverin	BOVIN
Q1LZB6	-0.1	(R)G(-99.0768)APR(G)		Caprin-1	BOVIN
Q1LZB6	-0.1	(R)GAPR+-99.0768(G)		Caprin-1	BOVIN
Q1LZB6	-0.1	(R)-99.0768-GAPR(G)		Caprin-1	BOVIN
Q08DX6	-0.1	(R)G(-99.0768)PAR(T)		Growth/differentiation_factor_10	BOVIN
Q08DX6	-0.1	(R)GPAR+-99.0768(T)		Growth/differentiation_factor_10	BOVIN
Q08DX6	-0.1	(R)-99.0768-GPAR(T)		Growth/differentiation_factor_10	BOVIN
Q0VCA3	-0.1	(R)G(-99.0768)PAR(L)		Mitochondrial_proton/calcium_exchanger_protein	BOVIN
Q0VCA3	-0.1	(R)GPAR+-99.0768(L)		Mitochondrial_proton/calcium_exchanger_protein	BOVIN
Q0VCA3	-0.1	(R)-99.0768-GPAR(L)		Mitochondrial_proton/calcium_exchanger_protein	BOVIN
Q2TBS3	-0.1	(R)G(-99.0768)PAR(L)		SCP2_sterol-binding_domain-containing_protein_1	BOVIN
Q2TBS3	-0.1	(R)GPAR+-99.0768(L)		SCP2_sterol-binding_domain-containing_protein_1	BOVIN
Q2TBS3	-0.1	(R)-99.0768-GPAR(L)		SCP2_sterol-binding_domain-containing_protein_1	BOVIN
A6QP06	-0.1	(R)G(-99.0768)APR(G)		Synaptotagmin-like_protein_2	BOVIN
A6QP06	-0.1	(R)GAPR+-99.0768(G)		Synaptotagmin-like_protein_2	BOVIN
A6QP06	-0.1	(R)-99.0768-GAPR(G)		Synaptotagmin-like_protein_2	BOVIN
F1MJR8	-0.1	(K)G(-99.0768)PAR(E)		Inactive_serine/threonine-protein_kinase_TEX14	BOVIN
F1MJR8	-0.1	(K)GPAR+-99.0768(E)		Inactive_serine/threonine-protein_kinase_TEX14	BOVIN
F1MJR8	-0.1	(K)-99.0768-GPAR(E)		Inactive_serine/threonine-protein_kinase_TEX14	BOVIN
Q08DL1	-0.1	(R)G(-99.0768)PAR(E)		Zinc_finger_CCHC_domain-containing_protein_12	BOVIN
Q08DL1	-0.1	(R)GPAR+-99.0768(E)		Zinc_finger_CCHC_domain-containing_protein_12	BOVIN
Q08DL1	-0.1	(R)-99.0768-GPAR(E)		Zinc_finger_CCHC_domain-containing_protein_12	BOVIN
Q0VCR7	-0.1	(K)G(-99.1019)VPK(G)		Monofunctional_C1-tetrahydrofolate_synthase,_mitochondrial	BOVIN
Q0VCR7	-0.1	(K)GVPK+-99.1019(G)		Monofunctional_C1-tetrahydrofolate_synthase,_mitochondrial	BOVIN
Q0VCR7	-0.1	(K)-99.1019-GVPK(G)		Monofunctional_C1-tetrahydrofolate_synthase,_mitochondrial	BOVIN
Q17QK3	-0.1	(K)G(-99.1019)VPK(I)		Carboxypeptidase_Q	BOVIN
Q17QK3	-0.1	(K)GVPK+-99.1019(I)		Carboxypeptidase_Q	BOVIN
Q17QK3	-0.1	(K)-99.1019-GVPK(I)		Carboxypeptidase_Q	BOVIN
Q3T077	-2.1	(K)-88.2308-GAGTYDK(K)		Tubulin_polymerization-promoting_protein_family_member_2	BOVIN
Q3T077	-2.1	(K)GAGTYDK+-88.2308(K)		Tubulin_polymerization-promoting_protein_family_member_2	BOVIN
Q3T077	-2.1	(K)G(-88.2308)AGTYDK(K)		Tubulin_polymerization-promoting_protein_family_member_2	BOVIN
Q2KI80	-2.1	(K)-88.2355-GYRC(Carbamidomethyl)R(T)		RELT-like_protein_2	BOVIN
Q2KI80	-2.1	(K)GYRC(Carbamidomethyl)R+-88.2355(T)		RELT-like_protein_2	BOVIN
Q2KI80	-2.1	(K)G(-88.2355)YRC(Carbamidomethyl)R(T)		RELT-like_protein_2	BOVIN
Q08DK9	-2.1	(R)-88.2532-GHGDGIR(F)		PWWP_domain-containing_protein_MUM1	BOVIN
Q08DK9	-2.1	(R)GHGDGIR+-88.2532(F)		PWWP_domain-containing_protein_MUM1	BOVIN
Q08DK9	-2.1	(R)G(-88.2532)HGDGIR(F)		PWWP_domain-containing_protein_MUM1	BOVIN
Q28083	-2.1	(K)-88.2645-GHRGER(G)		Collagen_alpha-1(XI)_chain_(Fragment)	BOVIN
Q28083	-2.1	(K)GHRGER+-88.2645(G)		Collagen_alpha-1(XI)_chain_(Fragment)	BOVIN
Q28083	-2.1	(K)G(-88.2645)HRGER(G)		Collagen_alpha-1(XI)_chain_(Fragment)	BOVIN
O77802	-2.1	(K)-88.2671-GSGYSLK(A)		Angiopoietin-2	BOVIN
O77802	-2.1	(K)GSGYSLK+-88.2671(A)		Angiopoietin-2	BOVIN
O77802	-2.1	(K)G(-88.2671)SGYSLK(A)		Angiopoietin-2	BOVIN
Q95122	-2.4	(R)GFA+-91.9549(-)		Monocyte_differentiation_antigen_CD14	BOVIN
Q9BEG5	-3.6	(R)G(-97.3864)SQGC(Carbamidomethyl)GC(Carbamidomethyl)R(G)		Ectodysplasin-A	BOVIN
Q9BEG5	-3.6	(R)GSQGC(Carbamidomethyl)GC(Carbamidomethyl)R+-97.3864(G)		Ectodysplasin-A	BOVIN
Q9BEG5	-3.6	(R)-97.3864-GSQGC(Carbamidomethyl)GC(Carbamidomethyl)R(G)		Ectodysplasin-A	BOVIN
Q5E9Z9	-3.6	(R)-93.4045-AEEEEDR(D)		Nectin-4	BOVIN
Q5E9Z9	-3.6	(R)AEEEEDR+-93.4045(D)		Nectin-4	BOVIN
Q5E9Z9	-3.6	(R)A(-93.4045)EEEEDR(D)		Nectin-4	BOVIN
P42891	-3.6	(R)A(-97.4115)C(Carbamidomethyl)MNETR(I)		Endothelin-converting_enzyme_1	BOVIN
P42891	-3.6	(R)AC(Carbamidomethyl)MNETR+-97.4115(I)		Endothelin-converting_enzyme_1	BOVIN
P42891	-3.6	(R)-97.4115-AC(Carbamidomethyl)MNETR(I)		Endothelin-converting_enzyme_1	BOVIN
Q3T062	-3.6	(R)G(-97.4181)MDGSASEK(N)		RRP15-like_protein	BOVIN
Q3T062	-3.6	(R)GMDGSASEK+-97.4181(N)		RRP15-like_protein	BOVIN
Q3T062	-3.6	(R)-97.4181-GMDGSASEK(N)		RRP15-like_protein	BOVIN
Q28085	-3.6	(R)G(-97.4293)TDATC(Carbamidomethyl)TR(D)		Complement_factor_H	BOVIN
Q28085	-3.6	(R)GTDATC(Carbamidomethyl)TR+-97.4293(D)		Complement_factor_H	BOVIN
Q28085	-3.6	(R)-97.4293-GTDATC(Carbamidomethyl)TR(D)		Complement_factor_H	BOVIN
Q1RMQ3	-5.6	(K)S(-89.9604)SV(-)		Protein_SYS1_homolog	BOVIN
Q1RMQ3	-5.6	(K)SSV+-89.9604(-)		Protein_SYS1_homolog	BOVIN
Q1RMQ3	-5.6	(K)-89.9604-SSV(-)		Protein_SYS1_homolog	BOVIN
Q95122	-5.6	(R)-91.9549-GFA(-)		Monocyte_differentiation_antigen_CD14	BOVIN
Q95122	-5.6	(R)G(-91.9549)FA(-)		Monocyte_differentiation_antigen_CD14	BOVIN
Q3ZRW9	-5.6	(K)S(-89.9393)W(-)		Clusterin-like_protein_1	BOVIN
Q3ZRW9	-5.6	(K)SW+-89.9393(-)		Clusterin-like_protein_1	BOVIN
Q3ZRW9	-5.6	(K)-89.9393-SW(-)		Clusterin-like_protein_1	BOVIN
P46159	-5.6	(R)S(-89.9393)W(-)		Beta-defensin_1	BOVIN
P46159	-5.6	(R)SW+-89.9393(-)		Beta-defensin_1	BOVIN
P46159	-5.6	(R)-89.9393-SW(-)		Beta-defensin_1	BOVIN
P46160	-5.6	(R)S(-89.9393)W(-)		Beta-defensin_2	BOVIN
P46160	-5.6	(R)SW+-89.9393(-)		Beta-defensin_2	BOVIN
P46160	-5.6	(R)-89.9393-SW(-)		Beta-defensin_2	BOVIN
P46161	-5.6	(R)S(-89.9393)W(-)		Beta-defensin_3_(Fragment)	BOVIN
P46161	-5.6	(R)SW+-89.9393(-)		Beta-defensin_3_(Fragment)	BOVIN
P46161	-5.6	(R)-89.9393-SW(-)		Beta-defensin_3_(Fragment)	BOVIN
P46169	-5.6	(R)S(-89.9393)W(-)		Beta-defensin_11	BOVIN
P46169	-5.6	(R)SW+-89.9393(-)		Beta-defensin_11	BOVIN
P46169	-5.6	(R)-89.9393-SW(-)		Beta-defensin_11	BOVIN
P46170	-5.6	(R)S(-89.9393)W(-)		Beta-defensin_12	BOVIN
P46170	-5.6	(R)SW+-89.9393(-)		Beta-defensin_12	BOVIN
P46170	-5.6	(R)-89.9393-SW(-)		Beta-defensin_12	BOVIN
P46171	-5.6	(R)S(-89.9393)W(-)		Beta-defensin_13	BOVIN
P46171	-5.6	(R)SW+-89.9393(-)		Beta-defensin_13	BOVIN
P46171	-5.6	(R)-89.9393-SW(-)		Beta-defensin_13	BOVIN
O18815	-5.6	(R)S(-89.9393)W(-)		Beta-defensin_C7_(Fragment)	BOVIN
O18815	-5.6	(R)SW+-89.9393(-)		Beta-defensin_C7_(Fragment)	BOVIN
O18815	-5.6	(R)-89.9393-SW(-)		Beta-defensin_C7_(Fragment)	BOVIN
Q32KL8	-5.6	(K)AEG+-73.9291(-)		Protein_TBATA	BOVIN
Q32KL8	-5.6	(K)-73.9291-AEG(-)		Protein_TBATA	BOVIN
Q32KL8	-5.6	(K)A(-73.9291)EG(-)		Protein_TBATA	BOVIN

[truncated: 2 more sheets: Sheet11, Sheet12]
